# Supplementary material for: A Vulnerability Assessment of Fish and Invertebrates to Climate Change on the Northeast U.S. Continental Shelf
Source: PLoS One. 2016 Feb 3;11(2):e0146756. doi: 10.1371/journal.pone.0146756 (PMC4739546; doi:10.1371/journal.pone.0146756)
Supplement: S1 Dataset — (CSV) [file pone.0146756.s001.csv]

Species	Functional Group	Attribute	Attribute Category	Low	Moderate	High	Very High
Acadian Redfish	Groundfish	Adult Mobility	Sensitivity Attribute	0	5	19	1
Acadian Redfish	Groundfish	Air Temperature (Proxy for Nearshore Ocean Temp)	Exposure Factor	20	0	0	0
Acadian Redfish	Groundfish	Complexity in Reproductive Strategy	Sensitivity Attribute	11	8	3	3
Acadian Redfish	Groundfish	Currents	Exposure Factor	3	11	6	0
Acadian Redfish	Groundfish	Dispersal of Early Life Stages	Sensitivity Attribute	7	16	2	0
Acadian Redfish	Groundfish	Early Life History Survival and Settlement Requirements	Sensitivity Attribute	6	9	9	1
Acadian Redfish	Groundfish	Habitat Specificity	Sensitivity Attribute	12	13	0	0
Acadian Redfish	Groundfish	Mean Precipitation	Exposure Factor	20	0	0	0
Acadian Redfish	Groundfish	Mean Sea Surface Salinity	Exposure Factor	18	2	0	0
Acadian Redfish	Groundfish	Mean Sea Surface Temperature	Exposure Factor	0	0	2	18
Acadian Redfish	Groundfish	Ocean Acidification	Exposure Factor	0	0	0	20
Acadian Redfish	Groundfish	Other Stressors	Sensitivity Attribute	6	15	4	0
Acadian Redfish	Groundfish	Population Growth Rate	Sensitivity Attribute	0	2	8	15
Acadian Redfish	Groundfish	Prey Specificity	Sensitivity Attribute	6	14	5	0
Acadian Redfish	Groundfish	Sea Level Rise	Exposure Factor	18	2	0	0
Acadian Redfish	Groundfish	Sensitivity to Ocean Acidification	Sensitivity Attribute	22	3	0	0
Acadian Redfish	Groundfish	Sensitivity to Temperature	Sensitivity Attribute	2	16	7	0
Acadian Redfish	Groundfish	Spawning Cycle	Sensitivity Attribute	0	13	9	3
Acadian Redfish	Groundfish	Stock Size/Status	Sensitivity Attribute	1	22	2	0
Acadian Redfish	Groundfish	Variability in Air Temperature	Exposure Factor	20	0	0	0
Acadian Redfish	Groundfish	Variability in Ocean Acidification	Exposure Factor	20	0	0	0
Acadian Redfish	Groundfish	Variability in Precipitation	Exposure Factor	20	0	0	0
Acadian Redfish	Groundfish	Variability in Sea Surface Salinity	Exposure Factor	16	4	0	0
Acadian Redfish	Groundfish	Variability in Sea Surface Temperature	Exposure Factor	20	0	0	0
Alewife	Diadromous Fish	Adult Mobility	Sensitivity Attribute	11	13	1	0
Alewife	Diadromous Fish	Air Temperature (Proxy for Nearshore Ocean Temp)	Exposure Factor	0	0	0	20
Alewife	Diadromous Fish	Complexity in Reproductive Strategy	Sensitivity Attribute	0	2	16	7
Alewife	Diadromous Fish	Currents	Exposure Factor	7	8	3	2
Alewife	Diadromous Fish	Dispersal of Early Life Stages	Sensitivity Attribute	0	10	9	6
Alewife	Diadromous Fish	Early Life History Survival and Settlement Requirements	Sensitivity Attribute	0	2	14	9
Alewife	Diadromous Fish	Habitat Specificity	Sensitivity Attribute	4	7	10	4
Alewife	Diadromous Fish	Mean Precipitation	Exposure Factor	14	6	0	0
Alewife	Diadromous Fish	Mean Sea Surface Salinity	Exposure Factor	11	5	3	1
Alewife	Diadromous Fish	Mean Sea Surface Temperature	Exposure Factor	0	0	1	19
Alewife	Diadromous Fish	Ocean Acidification	Exposure Factor	0	0	0	20
Alewife	Diadromous Fish	Other Stressors	Sensitivity Attribute	0	4	10	11
Alewife	Diadromous Fish	Population Growth Rate	Sensitivity Attribute	3	15	7	0
Alewife	Diadromous Fish	Prey Specificity	Sensitivity Attribute	14	10	1	0
Alewife	Diadromous Fish	Sea Level Rise	Exposure Factor	1	8	6	5
Alewife	Diadromous Fish	Sensitivity to Ocean Acidification	Sensitivity Attribute	13	11	1	0
Alewife	Diadromous Fish	Sensitivity to Temperature	Sensitivity Attribute	6	14	4	1
Alewife	Diadromous Fish	Spawning Cycle	Sensitivity Attribute	0	5	11	9
Alewife	Diadromous Fish	Stock Size/Status	Sensitivity Attribute	3	8	12	2
Alewife	Diadromous Fish	Variability in Air Temperature	Exposure Factor	20	0	0	0
Alewife	Diadromous Fish	Variability in Ocean Acidification	Exposure Factor	20	0	0	0
Alewife	Diadromous Fish	Variability in Precipitation	Exposure Factor	13	7	0	0
Alewife	Diadromous Fish	Variability in Sea Surface Salinity	Exposure Factor	16	4	0	0
Alewife	Diadromous Fish	Variability in Sea Surface Temperature	Exposure Factor	19	1	0	0
American Eel	Diadromous Fish	Adult Mobility	Sensitivity Attribute	20	5	0	0
American Eel	Diadromous Fish	Air Temperature (Proxy for Nearshore Ocean Temp)	Exposure Factor	0	0	0	20
American Eel	Diadromous Fish	Complexity in Reproductive Strategy	Sensitivity Attribute	1	10	9	5
American Eel	Diadromous Fish	Currents	Exposure Factor	2	9	8	1
American Eel	Diadromous Fish	Dispersal of Early Life Stages	Sensitivity Attribute	23	2	0	0
American Eel	Diadromous Fish	Early Life History Survival and Settlement Requirements	Sensitivity Attribute	1	10	13	1
American Eel	Diadromous Fish	Habitat Specificity	Sensitivity Attribute	1	13	7	4
American Eel	Diadromous Fish	Mean Precipitation	Exposure Factor	14	6	0	0
American Eel	Diadromous Fish	Mean Sea Surface Salinity	Exposure Factor	10	7	3	0
American Eel	Diadromous Fish	Mean Sea Surface Temperature	Exposure Factor	0	0	1	19
American Eel	Diadromous Fish	Ocean Acidification	Exposure Factor	0	0	0	20
American Eel	Diadromous Fish	Other Stressors	Sensitivity Attribute	1	10	8	6
American Eel	Diadromous Fish	Population Growth Rate	Sensitivity Attribute	2	9	6	8
American Eel	Diadromous Fish	Prey Specificity	Sensitivity Attribute	23	2	0	0
American Eel	Diadromous Fish	Sea Level Rise	Exposure Factor	2	8	5	5
American Eel	Diadromous Fish	Sensitivity to Ocean Acidification	Sensitivity Attribute	22	3	0	0
American Eel	Diadromous Fish	Sensitivity to Temperature	Sensitivity Attribute	17	8	0	0
American Eel	Diadromous Fish	Spawning Cycle	Sensitivity Attribute	2	9	13	1
American Eel	Diadromous Fish	Stock Size/Status	Sensitivity Attribute	2	8	10	5
American Eel	Diadromous Fish	Variability in Air Temperature	Exposure Factor	20	0	0	0
American Eel	Diadromous Fish	Variability in Ocean Acidification	Exposure Factor	20	0	0	0
American Eel	Diadromous Fish	Variability in Precipitation	Exposure Factor	13	7	0	0
American Eel	Diadromous Fish	Variability in Sea Surface Salinity	Exposure Factor	16	4	0	0
American Eel	Diadromous Fish	Variability in Sea Surface Temperature	Exposure Factor	19	1	0	0
American Lobster	Benthic Invertebrate	Adult Mobility	Sensitivity Attribute	4	15	6	0
American Lobster	Benthic Invertebrate	Air Temperature (Proxy for Nearshore Ocean Temp)	Exposure Factor	5	4	10	1
American Lobster	Benthic Invertebrate	Complexity in Reproductive Strategy	Sensitivity Attribute	16	8	1	0
American Lobster	Benthic Invertebrate	Currents	Exposure Factor	3	11	6	0
American Lobster	Benthic Invertebrate	Dispersal of Early Life Stages	Sensitivity Attribute	5	18	2	0
American Lobster	Benthic Invertebrate	Early Life History Survival and Settlement Requirements	Sensitivity Attribute	2	11	12	0
American Lobster	Benthic Invertebrate	Habitat Specificity	Sensitivity Attribute	12	12	1	0
American Lobster	Benthic Invertebrate	Mean Precipitation	Exposure Factor	16	4	0	0
American Lobster	Benthic Invertebrate	Mean Sea Surface Salinity	Exposure Factor	13	5	2	0
American Lobster	Benthic Invertebrate	Mean Sea Surface Temperature	Exposure Factor	0	0	1	19
American Lobster	Benthic Invertebrate	Ocean Acidification	Exposure Factor	0	0	0	20
American Lobster	Benthic Invertebrate	Other Stressors	Sensitivity Attribute	1	10	13	1
American Lobster	Benthic Invertebrate	Population Growth Rate	Sensitivity Attribute	0	4	9	12
American Lobster	Benthic Invertebrate	Prey Specificity	Sensitivity Attribute	22	3	0	0
American Lobster	Benthic Invertebrate	Sea Level Rise	Exposure Factor	14	6	0	0
American Lobster	Benthic Invertebrate	Sensitivity to Ocean Acidification	Sensitivity Attribute	10	7	3	5
American Lobster	Benthic Invertebrate	Sensitivity to Temperature	Sensitivity Attribute	3	12	9	1
American Lobster	Benthic Invertebrate	Spawning Cycle	Sensitivity Attribute	2	7	12	4
American Lobster	Benthic Invertebrate	Stock Size/Status	Sensitivity Attribute	5	10	8	2
American Lobster	Benthic Invertebrate	Variability in Air Temperature	Exposure Factor	20	0	0	0
American Lobster	Benthic Invertebrate	Variability in Ocean Acidification	Exposure Factor	20	0	0	0
American Lobster	Benthic Invertebrate	Variability in Precipitation	Exposure Factor	15	5	0	0
American Lobster	Benthic Invertebrate	Variability in Sea Surface Salinity	Exposure Factor	16	4	0	0
American Lobster	Benthic Invertebrate	Variability in Sea Surface Temperature	Exposure Factor	20	0	0	0
American Plaice	Groundfish	Adult Mobility	Sensitivity Attribute	2	11	11	1
American Plaice	Groundfish	Air Temperature (Proxy for Nearshore Ocean Temp)	Exposure Factor	20	0	0	0
American Plaice	Groundfish	Complexity in Reproductive Strategy	Sensitivity Attribute	12	11	2	0
American Plaice	Groundfish	Currents	Exposure Factor	3	11	6	0
American Plaice	Groundfish	Dispersal of Early Life Stages	Sensitivity Attribute	15	10	0	0
American Plaice	Groundfish	Early Life History Survival and Settlement Requirements	Sensitivity Attribute	4	14	6	1
American Plaice	Groundfish	Habitat Specificity	Sensitivity Attribute	22	3	0	0
American Plaice	Groundfish	Mean Precipitation	Exposure Factor	20	0	0	0
American Plaice	Groundfish	Mean Sea Surface Salinity	Exposure Factor	18	2	0	0
American Plaice	Groundfish	Mean Sea Surface Temperature	Exposure Factor	0	0	2	18
American Plaice	Groundfish	Ocean Acidification	Exposure Factor	0	0	0	20
American Plaice	Groundfish	Other Stressors	Sensitivity Attribute	19	6	0	0
American Plaice	Groundfish	Population Growth Rate	Sensitivity Attribute	1	13	9	2
American Plaice	Groundfish	Prey Specificity	Sensitivity Attribute	5	17	3	0
American Plaice	Groundfish	Sea Level Rise	Exposure Factor	18	2	0	0
American Plaice	Groundfish	Sensitivity to Ocean Acidification	Sensitivity Attribute	4	15	6	0
American Plaice	Groundfish	Sensitivity to Temperature	Sensitivity Attribute	9	12	4	0
American Plaice	Groundfish	Spawning Cycle	Sensitivity Attribute	2	19	4	0
American Plaice	Groundfish	Stock Size/Status	Sensitivity Attribute	0	1	23	1
American Plaice	Groundfish	Variability in Air Temperature	Exposure Factor	20	0	0	0
American Plaice	Groundfish	Variability in Ocean Acidification	Exposure Factor	20	0	0	0
American Plaice	Groundfish	Variability in Precipitation	Exposure Factor	20	0	0	0
American Plaice	Groundfish	Variability in Sea Surface Salinity	Exposure Factor	16	4	0	0
American Plaice	Groundfish	Variability in Sea Surface Temperature	Exposure Factor	20	0	0	0
American Shad	Diadromous Fish	Adult Mobility	Sensitivity Attribute	17	6	2	0
American Shad	Diadromous Fish	Air Temperature (Proxy for Nearshore Ocean Temp)	Exposure Factor	0	0	0	20
American Shad	Diadromous Fish	Complexity in Reproductive Strategy	Sensitivity Attribute	0	2	13	10
American Shad	Diadromous Fish	Currents	Exposure Factor	7	8	3	2
American Shad	Diadromous Fish	Dispersal of Early Life Stages	Sensitivity Attribute	0	3	14	8
American Shad	Diadromous Fish	Early Life History Survival and Settlement Requirements	Sensitivity Attribute	0	3	11	11
American Shad	Diadromous Fish	Habitat Specificity	Sensitivity Attribute	4	4	7	10
American Shad	Diadromous Fish	Mean Precipitation	Exposure Factor	14	6	0	0
American Shad	Diadromous Fish	Mean Sea Surface Salinity	Exposure Factor	11	7	2	0
American Shad	Diadromous Fish	Mean Sea Surface Temperature	Exposure Factor	0	0	1	19
American Shad	Diadromous Fish	Ocean Acidification	Exposure Factor	0	0	0	20
American Shad	Diadromous Fish	Other Stressors	Sensitivity Attribute	0	1	6	18
American Shad	Diadromous Fish	Population Growth Rate	Sensitivity Attribute	3	12	9	1
American Shad	Diadromous Fish	Prey Specificity	Sensitivity Attribute	10	14	1	0
American Shad	Diadromous Fish	Sea Level Rise	Exposure Factor	0	9	6	5
American Shad	Diadromous Fish	Sensitivity to Ocean Acidification	Sensitivity Attribute	17	7	1	0
American Shad	Diadromous Fish	Sensitivity to Temperature	Sensitivity Attribute	12	12	1	0
American Shad	Diadromous Fish	Spawning Cycle	Sensitivity Attribute	0	1	5	19
American Shad	Diadromous Fish	Stock Size/Status	Sensitivity Attribute	1	6	12	6
American Shad	Diadromous Fish	Variability in Air Temperature	Exposure Factor	20	0	0	0
American Shad	Diadromous Fish	Variability in Ocean Acidification	Exposure Factor	20	0	0	0
American Shad	Diadromous Fish	Variability in Precipitation	Exposure Factor	13	7	0	0
American Shad	Diadromous Fish	Variability in Sea Surface Salinity	Exposure Factor	16	4	0	0
American Shad	Diadromous Fish	Variability in Sea Surface Temperature	Exposure Factor	19	1	0	0
Anchovies	Pelagic Fish and Cephalapods	Adult Mobility	Sensitivity Attribute	2	16	7	0
Anchovies	Pelagic Fish and Cephalapods	Air Temperature (Proxy for Nearshore Ocean Temp)	Exposure Factor	0	2	9	9
Anchovies	Pelagic Fish and Cephalapods	Complexity in Reproductive Strategy	Sensitivity Attribute	18	7	0	0
Anchovies	Pelagic Fish and Cephalapods	Currents	Exposure Factor	3	10	6	1
Anchovies	Pelagic Fish and Cephalapods	Dispersal of Early Life Stages	Sensitivity Attribute	6	16	3	0
Anchovies	Pelagic Fish and Cephalapods	Early Life History Survival and Settlement Requirements	Sensitivity Attribute	2	9	13	1
Anchovies	Pelagic Fish and Cephalapods	Habitat Specificity	Sensitivity Attribute	13	11	1	0
Anchovies	Pelagic Fish and Cephalapods	Mean Precipitation	Exposure Factor	17	3	0	0
Anchovies	Pelagic Fish and Cephalapods	Mean Sea Surface Salinity	Exposure Factor	0	9	10	1
Anchovies	Pelagic Fish and Cephalapods	Mean Sea Surface Temperature	Exposure Factor	0	0	1	19
Anchovies	Pelagic Fish and Cephalapods	Ocean Acidification	Exposure Factor	0	0	0	20
Anchovies	Pelagic Fish and Cephalapods	Other Stressors	Sensitivity Attribute	6	11	7	1
Anchovies	Pelagic Fish and Cephalapods	Population Growth Rate	Sensitivity Attribute	21	4	0	0
Anchovies	Pelagic Fish and Cephalapods	Prey Specificity	Sensitivity Attribute	20	5	0	0
Anchovies	Pelagic Fish and Cephalapods	Sea Level Rise	Exposure Factor	2	10	8	0
Anchovies	Pelagic Fish and Cephalapods	Sensitivity to Ocean Acidification	Sensitivity Attribute	14	11	0	0
Anchovies	Pelagic Fish and Cephalapods	Sensitivity to Temperature	Sensitivity Attribute	14	11	0	0
Anchovies	Pelagic Fish and Cephalapods	Spawning Cycle	Sensitivity Attribute	11	12	2	0
Anchovies	Pelagic Fish and Cephalapods	Stock Size/Status	Sensitivity Attribute	12	9	3	1
Anchovies	Pelagic Fish and Cephalapods	Variability in Air Temperature	Exposure Factor	20	0	0	0
Anchovies	Pelagic Fish and Cephalapods	Variability in Ocean Acidification	Exposure Factor	20	0	0	0
Anchovies	Pelagic Fish and Cephalapods	Variability in Precipitation	Exposure Factor	17	3	0	0
Anchovies	Pelagic Fish and Cephalapods	Variability in Sea Surface Salinity	Exposure Factor	16	4	0	0
Anchovies	Pelagic Fish and Cephalapods	Variability in Sea Surface Temperature	Exposure Factor	19	1	0	0
Atlantic Cod	Groundfish	Adult Mobility	Sensitivity Attribute	3	14	8	0
Atlantic Cod	Groundfish	Air Temperature (Proxy for Nearshore Ocean Temp)	Exposure Factor	20	0	0	0
Atlantic Cod	Groundfish	Complexity in Reproductive Strategy	Sensitivity Attribute	1	13	11	0
Atlantic Cod	Groundfish	Currents	Exposure Factor	3	11	6	0
Atlantic Cod	Groundfish	Dispersal of Early Life Stages	Sensitivity Attribute	14	11	0	0
Atlantic Cod	Groundfish	Early Life History Survival and Settlement Requirements	Sensitivity Attribute	1	7	14	3
Atlantic Cod	Groundfish	Habitat Specificity	Sensitivity Attribute	9	13	3	0
Atlantic Cod	Groundfish	Mean Precipitation	Exposure Factor	20	0	0	0
Atlantic Cod	Groundfish	Mean Sea Surface Salinity	Exposure Factor	14	5	1	0
Atlantic Cod	Groundfish	Mean Sea Surface Temperature	Exposure Factor	0	0	2	18
Atlantic Cod	Groundfish	Ocean Acidification	Exposure Factor	0	0	0	20
Atlantic Cod	Groundfish	Other Stressors	Sensitivity Attribute	6	14	5	0
Atlantic Cod	Groundfish	Population Growth Rate	Sensitivity Attribute	1	6	16	2
Atlantic Cod	Groundfish	Prey Specificity	Sensitivity Attribute	19	6	0	0
Atlantic Cod	Groundfish	Sea Level Rise	Exposure Factor	11	6	3	0
Atlantic Cod	Groundfish	Sensitivity to Ocean Acidification	Sensitivity Attribute	17	8	0	0
Atlantic Cod	Groundfish	Sensitivity to Temperature	Sensitivity Attribute	7	12	6	0
Atlantic Cod	Groundfish	Spawning Cycle	Sensitivity Attribute	4	18	3	0
Atlantic Cod	Groundfish	Stock Size/Status	Sensitivity Attribute	0	0	3	22
Atlantic Cod	Groundfish	Variability in Air Temperature	Exposure Factor	20	0	0	0
Atlantic Cod	Groundfish	Variability in Ocean Acidification	Exposure Factor	20	0	0	0
Atlantic Cod	Groundfish	Variability in Precipitation	Exposure Factor	20	0	0	0
Atlantic Cod	Groundfish	Variability in Sea Surface Salinity	Exposure Factor	16	4	0	0
Atlantic Cod	Groundfish	Variability in Sea Surface Temperature	Exposure Factor	20	0	0	0
Atlantic Croaker	Coastal Fish	Adult Mobility	Sensitivity Attribute	12	13	0	0
Atlantic Croaker	Coastal Fish	Air Temperature (Proxy for Nearshore Ocean Temp)	Exposure Factor	0	0	0	20
Atlantic Croaker	Coastal Fish	Complexity in Reproductive Strategy	Sensitivity Attribute	7	10	7	1
Atlantic Croaker	Coastal Fish	Currents	Exposure Factor	7	8	3	2
Atlantic Croaker	Coastal Fish	Dispersal of Early Life Stages	Sensitivity Attribute	6	17	2	0
Atlantic Croaker	Coastal Fish	Early Life History Survival and Settlement Requirements	Sensitivity Attribute	0	5	16	4
Atlantic Croaker	Coastal Fish	Habitat Specificity	Sensitivity Attribute	10	5	10	0
Atlantic Croaker	Coastal Fish	Mean Precipitation	Exposure Factor	16	4	0	0
Atlantic Croaker	Coastal Fish	Mean Sea Surface Salinity	Exposure Factor	3	4	6	7
Atlantic Croaker	Coastal Fish	Mean Sea Surface Temperature	Exposure Factor	0	0	1	19
Atlantic Croaker	Coastal Fish	Ocean Acidification	Exposure Factor	0	0	0	20
Atlantic Croaker	Coastal Fish	Other Stressors	Sensitivity Attribute	5	12	7	1
Atlantic Croaker	Coastal Fish	Population Growth Rate	Sensitivity Attribute	10	13	2	0
Atlantic Croaker	Coastal Fish	Prey Specificity	Sensitivity Attribute	17	8	0	0
Atlantic Croaker	Coastal Fish	Sea Level Rise	Exposure Factor	1	12	3	4
Atlantic Croaker	Coastal Fish	Sensitivity to Ocean Acidification	Sensitivity Attribute	12	12	1	0
Atlantic Croaker	Coastal Fish	Sensitivity to Temperature	Sensitivity Attribute	15	9	1	0
Atlantic Croaker	Coastal Fish	Spawning Cycle	Sensitivity Attribute	6	17	2	0
Atlantic Croaker	Coastal Fish	Stock Size/Status	Sensitivity Attribute	9	11	3	2
Atlantic Croaker	Coastal Fish	Variability in Air Temperature	Exposure Factor	20	0	0	0
Atlantic Croaker	Coastal Fish	Variability in Ocean Acidification	Exposure Factor	20	0	0	0
Atlantic Croaker	Coastal Fish	Variability in Precipitation	Exposure Factor	14	6	0	0
Atlantic Croaker	Coastal Fish	Variability in Sea Surface Salinity	Exposure Factor	16	4	0	0
Atlantic Croaker	Coastal Fish	Variability in Sea Surface Temperature	Exposure Factor	19	1	0	0
Atlantic Hagfish	Groundfish	Adult Mobility	Sensitivity Attribute	0	3	20	2
Atlantic Hagfish	Groundfish	Air Temperature (Proxy for Nearshore Ocean Temp)	Exposure Factor	20	0	0	0
Atlantic Hagfish	Groundfish	Complexity in Reproductive Strategy	Sensitivity Attribute	11	8	4	2
Atlantic Hagfish	Groundfish	Currents	Exposure Factor	3	11	6	0
Atlantic Hagfish	Groundfish	Dispersal of Early Life Stages	Sensitivity Attribute	3	9	6	7
Atlantic Hagfish	Groundfish	Early Life History Survival and Settlement Requirements	Sensitivity Attribute	22	3	0	0
Atlantic Hagfish	Groundfish	Habitat Specificity	Sensitivity Attribute	20	5	0	0
Atlantic Hagfish	Groundfish	Mean Precipitation	Exposure Factor	20	0	0	0
Atlantic Hagfish	Groundfish	Mean Sea Surface Salinity	Exposure Factor	14	4	2	0
Atlantic Hagfish	Groundfish	Mean Sea Surface Temperature	Exposure Factor	0	0	2	18
Atlantic Hagfish	Groundfish	Ocean Acidification	Exposure Factor	0	0	0	20
Atlantic Hagfish	Groundfish	Other Stressors	Sensitivity Attribute	16	5	2	2
Atlantic Hagfish	Groundfish	Population Growth Rate	Sensitivity Attribute	5	6	9	5
Atlantic Hagfish	Groundfish	Prey Specificity	Sensitivity Attribute	25	0	0	0
Atlantic Hagfish	Groundfish	Sea Level Rise	Exposure Factor	18	2	0	0
Atlantic Hagfish	Groundfish	Sensitivity to Ocean Acidification	Sensitivity Attribute	12	13	0	0
Atlantic Hagfish	Groundfish	Sensitivity to Temperature	Sensitivity Attribute	13	10	2	0
Atlantic Hagfish	Groundfish	Spawning Cycle	Sensitivity Attribute	23	2	0	0
Atlantic Hagfish	Groundfish	Stock Size/Status	Sensitivity Attribute	6	7	7	5
Atlantic Hagfish	Groundfish	Variability in Air Temperature	Exposure Factor	20	0	0	0
Atlantic Hagfish	Groundfish	Variability in Ocean Acidification	Exposure Factor	20	0	0	0
Atlantic Hagfish	Groundfish	Variability in Precipitation	Exposure Factor	20	0	0	0
Atlantic Hagfish	Groundfish	Variability in Sea Surface Salinity	Exposure Factor	16	4	0	0
Atlantic Hagfish	Groundfish	Variability in Sea Surface Temperature	Exposure Factor	20	0	0	0
Atlantic Halibut	Groundfish	Adult Mobility	Sensitivity Attribute	4	19	2	0
Atlantic Halibut	Groundfish	Air Temperature (Proxy for Nearshore Ocean Temp)	Exposure Factor	20	0	0	0
Atlantic Halibut	Groundfish	Complexity in Reproductive Strategy	Sensitivity Attribute	16	8	1	0
Atlantic Halibut	Groundfish	Currents	Exposure Factor	3	11	6	0
Atlantic Halibut	Groundfish	Dispersal of Early Life Stages	Sensitivity Attribute	18	7	0	0
Atlantic Halibut	Groundfish	Early Life History Survival and Settlement Requirements	Sensitivity Attribute	3	16	6	0
Atlantic Halibut	Groundfish	Habitat Specificity	Sensitivity Attribute	21	4	0	0
Atlantic Halibut	Groundfish	Mean Precipitation	Exposure Factor	20	0	0	0
Atlantic Halibut	Groundfish	Mean Sea Surface Salinity	Exposure Factor	18	2	0	0
Atlantic Halibut	Groundfish	Mean Sea Surface Temperature	Exposure Factor	0	0	2	18
Atlantic Halibut	Groundfish	Ocean Acidification	Exposure Factor	0	0	0	20
Atlantic Halibut	Groundfish	Other Stressors	Sensitivity Attribute	10	9	5	1
Atlantic Halibut	Groundfish	Population Growth Rate	Sensitivity Attribute	0	0	2	23
Atlantic Halibut	Groundfish	Prey Specificity	Sensitivity Attribute	25	0	0	0
Atlantic Halibut	Groundfish	Sea Level Rise	Exposure Factor	18	2	0	0
Atlantic Halibut	Groundfish	Sensitivity to Ocean Acidification	Sensitivity Attribute	15	7	3	0
Atlantic Halibut	Groundfish	Sensitivity to Temperature	Sensitivity Attribute	2	19	4	0
Atlantic Halibut	Groundfish	Spawning Cycle	Sensitivity Attribute	2	22	1	0
Atlantic Halibut	Groundfish	Stock Size/Status	Sensitivity Attribute	0	0	1	24
Atlantic Halibut	Groundfish	Variability in Air Temperature	Exposure Factor	20	0	0	0
Atlantic Halibut	Groundfish	Variability in Ocean Acidification	Exposure Factor	20	0	0	0
Atlantic Halibut	Groundfish	Variability in Precipitation	Exposure Factor	20	0	0	0
Atlantic Halibut	Groundfish	Variability in Sea Surface Salinity	Exposure Factor	16	4	0	0
Atlantic Halibut	Groundfish	Variability in Sea Surface Temperature	Exposure Factor	20	0	0	0
Atlantic Herring	Pelagic Fish and Cephalapods	Adult Mobility	Sensitivity Attribute	22	3	0	0
Atlantic Herring	Pelagic Fish and Cephalapods	Air Temperature (Proxy for Nearshore Ocean Temp)	Exposure Factor	10	4	3	3
Atlantic Herring	Pelagic Fish and Cephalapods	Complexity in Reproductive Strategy	Sensitivity Attribute	4	12	8	1
Atlantic Herring	Pelagic Fish and Cephalapods	Currents	Exposure Factor	3	11	6	0
Atlantic Herring	Pelagic Fish and Cephalapods	Dispersal of Early Life Stages	Sensitivity Attribute	16	7	2	0
Atlantic Herring	Pelagic Fish and Cephalapods	Early Life History Survival and Settlement Requirements	Sensitivity Attribute	0	9	13	3
Atlantic Herring	Pelagic Fish and Cephalapods	Habitat Specificity	Sensitivity Attribute	13	7	5	0
Atlantic Herring	Pelagic Fish and Cephalapods	Mean Precipitation	Exposure Factor	19	1	0	0
Atlantic Herring	Pelagic Fish and Cephalapods	Mean Sea Surface Salinity	Exposure Factor	16	4	0	0
Atlantic Herring	Pelagic Fish and Cephalapods	Mean Sea Surface Temperature	Exposure Factor	0	0	1	19
Atlantic Herring	Pelagic Fish and Cephalapods	Ocean Acidification	Exposure Factor	0	0	0	20
Atlantic Herring	Pelagic Fish and Cephalapods	Other Stressors	Sensitivity Attribute	11	10	4	0
Atlantic Herring	Pelagic Fish and Cephalapods	Population Growth Rate	Sensitivity Attribute	8	12	5	0
Atlantic Herring	Pelagic Fish and Cephalapods	Prey Specificity	Sensitivity Attribute	18	7	0	0
Atlantic Herring	Pelagic Fish and Cephalapods	Sea Level Rise	Exposure Factor	14	6	0	0
Atlantic Herring	Pelagic Fish and Cephalapods	Sensitivity to Ocean Acidification	Sensitivity Attribute	13	11	1	0
Atlantic Herring	Pelagic Fish and Cephalapods	Sensitivity to Temperature	Sensitivity Attribute	7	12	6	0
Atlantic Herring	Pelagic Fish and Cephalapods	Spawning Cycle	Sensitivity Attribute	3	10	11	1
Atlantic Herring	Pelagic Fish and Cephalapods	Stock Size/Status	Sensitivity Attribute	16	9	0	0
Atlantic Herring	Pelagic Fish and Cephalapods	Variability in Air Temperature	Exposure Factor	20	0	0	0
Atlantic Herring	Pelagic Fish and Cephalapods	Variability in Ocean Acidification	Exposure Factor	20	0	0	0
Atlantic Herring	Pelagic Fish and Cephalapods	Variability in Precipitation	Exposure Factor	18	2	0	0
Atlantic Herring	Pelagic Fish and Cephalapods	Variability in Sea Surface Salinity	Exposure Factor	16	4	0	0
Atlantic Herring	Pelagic Fish and Cephalapods	Variability in Sea Surface Temperature	Exposure Factor	19	1	0	0
Atlantic Mackerel	Pelagic Fish and Cephalapods	Adult Mobility	Sensitivity Attribute	22	3	0	0
Atlantic Mackerel	Pelagic Fish and Cephalapods	Air Temperature (Proxy for Nearshore Ocean Temp)	Exposure Factor	10	4	3	3
Atlantic Mackerel	Pelagic Fish and Cephalapods	Complexity in Reproductive Strategy	Sensitivity Attribute	5	14	6	0
Atlantic Mackerel	Pelagic Fish and Cephalapods	Currents	Exposure Factor	3	11	6	0
Atlantic Mackerel	Pelagic Fish and Cephalapods	Dispersal of Early Life Stages	Sensitivity Attribute	12	13	0	0
Atlantic Mackerel	Pelagic Fish and Cephalapods	Early Life History Survival and Settlement Requirements	Sensitivity Attribute	3	8	10	4
Atlantic Mackerel	Pelagic Fish and Cephalapods	Habitat Specificity	Sensitivity Attribute	14	9	2	0
Atlantic Mackerel	Pelagic Fish and Cephalapods	Mean Precipitation	Exposure Factor	19	1	0	0
Atlantic Mackerel	Pelagic Fish and Cephalapods	Mean Sea Surface Salinity	Exposure Factor	13	6	1	0
Atlantic Mackerel	Pelagic Fish and Cephalapods	Mean Sea Surface Temperature	Exposure Factor	0	0	1	19
Atlantic Mackerel	Pelagic Fish and Cephalapods	Ocean Acidification	Exposure Factor	0	0	0	20
Atlantic Mackerel	Pelagic Fish and Cephalapods	Other Stressors	Sensitivity Attribute	13	11	1	0
Atlantic Mackerel	Pelagic Fish and Cephalapods	Population Growth Rate	Sensitivity Attribute	13	10	2	0
Atlantic Mackerel	Pelagic Fish and Cephalapods	Prey Specificity	Sensitivity Attribute	22	3	0	0
Atlantic Mackerel	Pelagic Fish and Cephalapods	Sea Level Rise	Exposure Factor	18	2	0	0
Atlantic Mackerel	Pelagic Fish and Cephalapods	Sensitivity to Ocean Acidification	Sensitivity Attribute	16	9	0	0
Atlantic Mackerel	Pelagic Fish and Cephalapods	Sensitivity to Temperature	Sensitivity Attribute	15	7	3	0
Atlantic Mackerel	Pelagic Fish and Cephalapods	Spawning Cycle	Sensitivity Attribute	0	12	13	0
Atlantic Mackerel	Pelagic Fish and Cephalapods	Stock Size/Status	Sensitivity Attribute	1	10	11	3
Atlantic Mackerel	Pelagic Fish and Cephalapods	Variability in Air Temperature	Exposure Factor	20	0	0	0
Atlantic Mackerel	Pelagic Fish and Cephalapods	Variability in Ocean Acidification	Exposure Factor	20	0	0	0
Atlantic Mackerel	Pelagic Fish and Cephalapods	Variability in Precipitation	Exposure Factor	18	2	0	0
Atlantic Mackerel	Pelagic Fish and Cephalapods	Variability in Sea Surface Salinity	Exposure Factor	16	4	0	0
Atlantic Mackerel	Pelagic Fish and Cephalapods	Variability in Sea Surface Temperature	Exposure Factor	19	1	0	0
Atlantic Menhaden	Coastal Fish	Adult Mobility	Sensitivity Attribute	14	7	4	0
Atlantic Menhaden	Coastal Fish	Air Temperature (Proxy for Nearshore Ocean Temp)	Exposure Factor	0	0	0	20
Atlantic Menhaden	Coastal Fish	Complexity in Reproductive Strategy	Sensitivity Attribute	7	14	4	0
Atlantic Menhaden	Coastal Fish	Currents	Exposure Factor	7	8	3	2
Atlantic Menhaden	Coastal Fish	Dispersal of Early Life Stages	Sensitivity Attribute	5	19	1	0
Atlantic Menhaden	Coastal Fish	Early Life History Survival and Settlement Requirements	Sensitivity Attribute	0	6	16	3
Atlantic Menhaden	Coastal Fish	Habitat Specificity	Sensitivity Attribute	8	10	7	0
Atlantic Menhaden	Coastal Fish	Mean Precipitation	Exposure Factor	16	4	0	0
Atlantic Menhaden	Coastal Fish	Mean Sea Surface Salinity	Exposure Factor	3	7	9	1
Atlantic Menhaden	Coastal Fish	Mean Sea Surface Temperature	Exposure Factor	0	0	1	19
Atlantic Menhaden	Coastal Fish	Ocean Acidification	Exposure Factor	0	0	0	20
Atlantic Menhaden	Coastal Fish	Other Stressors	Sensitivity Attribute	8	8	7	2
Atlantic Menhaden	Coastal Fish	Population Growth Rate	Sensitivity Attribute	21	3	1	0
Atlantic Menhaden	Coastal Fish	Prey Specificity	Sensitivity Attribute	13	11	1	0
Atlantic Menhaden	Coastal Fish	Sea Level Rise	Exposure Factor	11	8	1	0
Atlantic Menhaden	Coastal Fish	Sensitivity to Ocean Acidification	Sensitivity Attribute	12	7	6	0
Atlantic Menhaden	Coastal Fish	Sensitivity to Temperature	Sensitivity Attribute	14	10	1	0
Atlantic Menhaden	Coastal Fish	Spawning Cycle	Sensitivity Attribute	7	17	1	0
Atlantic Menhaden	Coastal Fish	Stock Size/Status	Sensitivity Attribute	3	10	10	2
Atlantic Menhaden	Coastal Fish	Variability in Air Temperature	Exposure Factor	20	0	0	0
Atlantic Menhaden	Coastal Fish	Variability in Ocean Acidification	Exposure Factor	20	0	0	0
Atlantic Menhaden	Coastal Fish	Variability in Precipitation	Exposure Factor	14	6	0	0
Atlantic Menhaden	Coastal Fish	Variability in Sea Surface Salinity	Exposure Factor	16	4	0	0
Atlantic Menhaden	Coastal Fish	Variability in Sea Surface Temperature	Exposure Factor	19	1	0	0
Atlantic Salmon	Diadromous Fish	Adult Mobility	Sensitivity Attribute	14	9	2	0
Atlantic Salmon	Diadromous Fish	Air Temperature (Proxy for Nearshore Ocean Temp)	Exposure Factor	0	0	0	20
Atlantic Salmon	Diadromous Fish	Complexity in Reproductive Strategy	Sensitivity Attribute	0	1	10	14
Atlantic Salmon	Diadromous Fish	Currents	Exposure Factor	3	10	6	1
Atlantic Salmon	Diadromous Fish	Dispersal of Early Life Stages	Sensitivity Attribute	0	1	9	15
Atlantic Salmon	Diadromous Fish	Early Life History Survival and Settlement Requirements	Sensitivity Attribute	0	1	8	16
Atlantic Salmon	Diadromous Fish	Habitat Specificity	Sensitivity Attribute	3	6	8	8
Atlantic Salmon	Diadromous Fish	Mean Precipitation	Exposure Factor	14	6	0	0
Atlantic Salmon	Diadromous Fish	Mean Sea Surface Salinity	Exposure Factor	19	1	0	0
Atlantic Salmon	Diadromous Fish	Mean Sea Surface Temperature	Exposure Factor	0	0	1	19
Atlantic Salmon	Diadromous Fish	Ocean Acidification	Exposure Factor	0	0	0	20
Atlantic Salmon	Diadromous Fish	Other Stressors	Sensitivity Attribute	0	1	13	11
Atlantic Salmon	Diadromous Fish	Population Growth Rate	Sensitivity Attribute	7	15	3	0
Atlantic Salmon	Diadromous Fish	Prey Specificity	Sensitivity Attribute	7	11	6	1
Atlantic Salmon	Diadromous Fish	Sea Level Rise	Exposure Factor	0	9	6	5
Atlantic Salmon	Diadromous Fish	Sensitivity to Ocean Acidification	Sensitivity Attribute	15	8	2	0
Atlantic Salmon	Diadromous Fish	Sensitivity to Temperature	Sensitivity Attribute	0	7	15	3
Atlantic Salmon	Diadromous Fish	Spawning Cycle	Sensitivity Attribute	0	2	9	14
Atlantic Salmon	Diadromous Fish	Stock Size/Status	Sensitivity Attribute	0	0	4	21
Atlantic Salmon	Diadromous Fish	Variability in Air Temperature	Exposure Factor	20	0	0	0
Atlantic Salmon	Diadromous Fish	Variability in Ocean Acidification	Exposure Factor	20	0	0	0
Atlantic Salmon	Diadromous Fish	Variability in Precipitation	Exposure Factor	13	7	0	0
Atlantic Salmon	Diadromous Fish	Variability in Sea Surface Salinity	Exposure Factor	16	4	0	0
Atlantic Salmon	Diadromous Fish	Variability in Sea Surface Temperature	Exposure Factor	19	1	0	0
Atlantic Saury	Pelagic Fish and Cephalapods	Adult Mobility	Sensitivity Attribute	14	10	1	0
Atlantic Saury	Pelagic Fish and Cephalapods	Air Temperature (Proxy for Nearshore Ocean Temp)	Exposure Factor	17	3	0	0
Atlantic Saury	Pelagic Fish and Cephalapods	Complexity in Reproductive Strategy	Sensitivity Attribute	10	9	4	2
Atlantic Saury	Pelagic Fish and Cephalapods	Currents	Exposure Factor	0	10	10	0
Atlantic Saury	Pelagic Fish and Cephalapods	Dispersal of Early Life Stages	Sensitivity Attribute	16	7	2	0
Atlantic Saury	Pelagic Fish and Cephalapods	Early Life History Survival and Settlement Requirements	Sensitivity Attribute	6	8	8	3
Atlantic Saury	Pelagic Fish and Cephalapods	Habitat Specificity	Sensitivity Attribute	22	3	0	0
Atlantic Saury	Pelagic Fish and Cephalapods	Mean Precipitation	Exposure Factor	19	1	0	0
Atlantic Saury	Pelagic Fish and Cephalapods	Mean Sea Surface Salinity	Exposure Factor	5	7	4	4
Atlantic Saury	Pelagic Fish and Cephalapods	Mean Sea Surface Temperature	Exposure Factor	0	0	1	19
Atlantic Saury	Pelagic Fish and Cephalapods	Ocean Acidification	Exposure Factor	0	0	0	20
Atlantic Saury	Pelagic Fish and Cephalapods	Other Stressors	Sensitivity Attribute	18	5	2	0
Atlantic Saury	Pelagic Fish and Cephalapods	Population Growth Rate	Sensitivity Attribute	17	8	0	0
Atlantic Saury	Pelagic Fish and Cephalapods	Prey Specificity	Sensitivity Attribute	20	5	0	0
Atlantic Saury	Pelagic Fish and Cephalapods	Sea Level Rise	Exposure Factor	19	1	0	0
Atlantic Saury	Pelagic Fish and Cephalapods	Sensitivity to Ocean Acidification	Sensitivity Attribute	14	11	0	0
Atlantic Saury	Pelagic Fish and Cephalapods	Sensitivity to Temperature	Sensitivity Attribute	7	12	6	0
Atlantic Saury	Pelagic Fish and Cephalapods	Spawning Cycle	Sensitivity Attribute	4	15	6	0
Atlantic Saury	Pelagic Fish and Cephalapods	Stock Size/Status	Sensitivity Attribute	11	10	3	1
Atlantic Saury	Pelagic Fish and Cephalapods	Variability in Air Temperature	Exposure Factor	20	0	0	0
Atlantic Saury	Pelagic Fish and Cephalapods	Variability in Ocean Acidification	Exposure Factor	20	0	0	0
Atlantic Saury	Pelagic Fish and Cephalapods	Variability in Precipitation	Exposure Factor	18	2	0	0
Atlantic Saury	Pelagic Fish and Cephalapods	Variability in Sea Surface Salinity	Exposure Factor	16	4	0	0
Atlantic Saury	Pelagic Fish and Cephalapods	Variability in Sea Surface Temperature	Exposure Factor	15	2	3	0
Atlantic Sea Scallop	Benthic Invertebrate	Adult Mobility	Sensitivity Attribute	0	0	7	18
Atlantic Sea Scallop	Benthic Invertebrate	Air Temperature (Proxy for Nearshore Ocean Temp)	Exposure Factor	20	0	0	0
Atlantic Sea Scallop	Benthic Invertebrate	Complexity in Reproductive Strategy	Sensitivity Attribute	10	12	3	0
Atlantic Sea Scallop	Benthic Invertebrate	Currents	Exposure Factor	3	11	6	0
Atlantic Sea Scallop	Benthic Invertebrate	Dispersal of Early Life Stages	Sensitivity Attribute	5	11	9	0
Atlantic Sea Scallop	Benthic Invertebrate	Early Life History Survival and Settlement Requirements	Sensitivity Attribute	5	9	11	0
Atlantic Sea Scallop	Benthic Invertebrate	Habitat Specificity	Sensitivity Attribute	20	4	1	0
Atlantic Sea Scallop	Benthic Invertebrate	Mean Precipitation	Exposure Factor	20	0	0	0
Atlantic Sea Scallop	Benthic Invertebrate	Mean Sea Surface Salinity	Exposure Factor	7	9	4	0
Atlantic Sea Scallop	Benthic Invertebrate	Mean Sea Surface Temperature	Exposure Factor	0	0	2	18
Atlantic Sea Scallop	Benthic Invertebrate	Ocean Acidification	Exposure Factor	0	0	0	20
Atlantic Sea Scallop	Benthic Invertebrate	Other Stressors	Sensitivity Attribute	11	9	5	0
Atlantic Sea Scallop	Benthic Invertebrate	Population Growth Rate	Sensitivity Attribute	8	9	7	1
Atlantic Sea Scallop	Benthic Invertebrate	Prey Specificity	Sensitivity Attribute	18	5	2	0
Atlantic Sea Scallop	Benthic Invertebrate	Sea Level Rise	Exposure Factor	18	2	0	0
Atlantic Sea Scallop	Benthic Invertebrate	Sensitivity to Ocean Acidification	Sensitivity Attribute	0	0	0	25
Atlantic Sea Scallop	Benthic Invertebrate	Sensitivity to Temperature	Sensitivity Attribute	4	7	13	1
Atlantic Sea Scallop	Benthic Invertebrate	Spawning Cycle	Sensitivity Attribute	5	16	4	0
Atlantic Sea Scallop	Benthic Invertebrate	Stock Size/Status	Sensitivity Attribute	5	20	0	0
Atlantic Sea Scallop	Benthic Invertebrate	Variability in Air Temperature	Exposure Factor	20	0	0	0
Atlantic Sea Scallop	Benthic Invertebrate	Variability in Ocean Acidification	Exposure Factor	20	0	0	0
Atlantic Sea Scallop	Benthic Invertebrate	Variability in Precipitation	Exposure Factor	20	0	0	0
Atlantic Sea Scallop	Benthic Invertebrate	Variability in Sea Surface Salinity	Exposure Factor	16	4	0	0
Atlantic Sea Scallop	Benthic Invertebrate	Variability in Sea Surface Temperature	Exposure Factor	20	0	0	0
Atlantic Sturgeon	Diadromous Fish	Adult Mobility	Sensitivity Attribute	20	5	0	0
Atlantic Sturgeon	Diadromous Fish	Air Temperature (Proxy for Nearshore Ocean Temp)	Exposure Factor	0	0	0	20
Atlantic Sturgeon	Diadromous Fish	Complexity in Reproductive Strategy	Sensitivity Attribute	0	7	17	1
Atlantic Sturgeon	Diadromous Fish	Currents	Exposure Factor	7	8	3	2
Atlantic Sturgeon	Diadromous Fish	Dispersal of Early Life Stages	Sensitivity Attribute	0	8	9	8
Atlantic Sturgeon	Diadromous Fish	Early Life History Survival and Settlement Requirements	Sensitivity Attribute	2	17	6	0
Atlantic Sturgeon	Diadromous Fish	Habitat Specificity	Sensitivity Attribute	0	4	14	7
Atlantic Sturgeon	Diadromous Fish	Mean Precipitation	Exposure Factor	14	6	0	0
Atlantic Sturgeon	Diadromous Fish	Mean Sea Surface Salinity	Exposure Factor	5	9	4	2
Atlantic Sturgeon	Diadromous Fish	Mean Sea Surface Temperature	Exposure Factor	0	0	1	19
Atlantic Sturgeon	Diadromous Fish	Ocean Acidification	Exposure Factor	0	0	0	20
Atlantic Sturgeon	Diadromous Fish	Other Stressors	Sensitivity Attribute	0	5	17	3
Atlantic Sturgeon	Diadromous Fish	Population Growth Rate	Sensitivity Attribute	0	0	3	22
Atlantic Sturgeon	Diadromous Fish	Prey Specificity	Sensitivity Attribute	15	9	1	0
Atlantic Sturgeon	Diadromous Fish	Sea Level Rise	Exposure Factor	1	9	5	5
Atlantic Sturgeon	Diadromous Fish	Sensitivity to Ocean Acidification	Sensitivity Attribute	13	10	2	0
Atlantic Sturgeon	Diadromous Fish	Sensitivity to Temperature	Sensitivity Attribute	9	14	2	0
Atlantic Sturgeon	Diadromous Fish	Spawning Cycle	Sensitivity Attribute	0	14	6	5
Atlantic Sturgeon	Diadromous Fish	Stock Size/Status	Sensitivity Attribute	1	2	5	17
Atlantic Sturgeon	Diadromous Fish	Variability in Air Temperature	Exposure Factor	20	0	0	0
Atlantic Sturgeon	Diadromous Fish	Variability in Ocean Acidification	Exposure Factor	20	0	0	0
Atlantic Sturgeon	Diadromous Fish	Variability in Precipitation	Exposure Factor	13	7	0	0
Atlantic Sturgeon	Diadromous Fish	Variability in Sea Surface Salinity	Exposure Factor	16	4	0	0
Atlantic Sturgeon	Diadromous Fish	Variability in Sea Surface Temperature	Exposure Factor	19	1	0	0
Atlantic Surfclam	Benthic Invertebrate	Adult Mobility	Sensitivity Attribute	0	0	5	20
Atlantic Surfclam	Benthic Invertebrate	Air Temperature (Proxy for Nearshore Ocean Temp)	Exposure Factor	10	2	8	0
Atlantic Surfclam	Benthic Invertebrate	Complexity in Reproductive Strategy	Sensitivity Attribute	16	6	3	0
Atlantic Surfclam	Benthic Invertebrate	Currents	Exposure Factor	3	11	6	0
Atlantic Surfclam	Benthic Invertebrate	Dispersal of Early Life Stages	Sensitivity Attribute	7	12	6	0
Atlantic Surfclam	Benthic Invertebrate	Early Life History Survival and Settlement Requirements	Sensitivity Attribute	10	10	5	0
Atlantic Surfclam	Benthic Invertebrate	Habitat Specificity	Sensitivity Attribute	19	6	0	0
Atlantic Surfclam	Benthic Invertebrate	Mean Precipitation	Exposure Factor	18	2	0	0
Atlantic Surfclam	Benthic Invertebrate	Mean Sea Surface Salinity	Exposure Factor	4	10	5	1
Atlantic Surfclam	Benthic Invertebrate	Mean Sea Surface Temperature	Exposure Factor	0	0	2	18
Atlantic Surfclam	Benthic Invertebrate	Ocean Acidification	Exposure Factor	0	0	0	20
Atlantic Surfclam	Benthic Invertebrate	Other Stressors	Sensitivity Attribute	6	14	5	0
Atlantic Surfclam	Benthic Invertebrate	Population Growth Rate	Sensitivity Attribute	5	10	7	3
Atlantic Surfclam	Benthic Invertebrate	Prey Specificity	Sensitivity Attribute	9	13	3	0
Atlantic Surfclam	Benthic Invertebrate	Sea Level Rise	Exposure Factor	18	2	0	0
Atlantic Surfclam	Benthic Invertebrate	Sensitivity to Ocean Acidification	Sensitivity Attribute	1	1	3	20
Atlantic Surfclam	Benthic Invertebrate	Sensitivity to Temperature	Sensitivity Attribute	8	11	6	0
Atlantic Surfclam	Benthic Invertebrate	Spawning Cycle	Sensitivity Attribute	3	13	8	1
Atlantic Surfclam	Benthic Invertebrate	Stock Size/Status	Sensitivity Attribute	1	23	1	0
Atlantic Surfclam	Benthic Invertebrate	Variability in Air Temperature	Exposure Factor	20	0	0	0
Atlantic Surfclam	Benthic Invertebrate	Variability in Ocean Acidification	Exposure Factor	20	0	0	0
Atlantic Surfclam	Benthic Invertebrate	Variability in Precipitation	Exposure Factor	17	3	0	0
Atlantic Surfclam	Benthic Invertebrate	Variability in Sea Surface Salinity	Exposure Factor	16	4	0	0
Atlantic Surfclam	Benthic Invertebrate	Variability in Sea Surface Temperature	Exposure Factor	20	0	0	0
Atlantic Wolffish	Groundfish	Adult Mobility	Sensitivity Attribute	4	5	14	2
Atlantic Wolffish	Groundfish	Air Temperature (Proxy for Nearshore Ocean Temp)	Exposure Factor	20	0	0	0
Atlantic Wolffish	Groundfish	Complexity in Reproductive Strategy	Sensitivity Attribute	6	18	1	0
Atlantic Wolffish	Groundfish	Currents	Exposure Factor	3	11	6	0
Atlantic Wolffish	Groundfish	Dispersal of Early Life Stages	Sensitivity Attribute	9	4	11	1
Atlantic Wolffish	Groundfish	Early Life History Survival and Settlement Requirements	Sensitivity Attribute	6	16	3	0
Atlantic Wolffish	Groundfish	Habitat Specificity	Sensitivity Attribute	22	3	0	0
Atlantic Wolffish	Groundfish	Mean Precipitation	Exposure Factor	20	0	0	0
Atlantic Wolffish	Groundfish	Mean Sea Surface Salinity	Exposure Factor	18	2	0	0
Atlantic Wolffish	Groundfish	Mean Sea Surface Temperature	Exposure Factor	0	0	2	18
Atlantic Wolffish	Groundfish	Ocean Acidification	Exposure Factor	0	0	0	20
Atlantic Wolffish	Groundfish	Other Stressors	Sensitivity Attribute	16	8	1	0
Atlantic Wolffish	Groundfish	Population Growth Rate	Sensitivity Attribute	0	2	7	16
Atlantic Wolffish	Groundfish	Prey Specificity	Sensitivity Attribute	22	3	0	0
Atlantic Wolffish	Groundfish	Sea Level Rise	Exposure Factor	18	2	0	0
Atlantic Wolffish	Groundfish	Sensitivity to Ocean Acidification	Sensitivity Attribute	0	13	11	1
Atlantic Wolffish	Groundfish	Sensitivity to Temperature	Sensitivity Attribute	6	13	6	0
Atlantic Wolffish	Groundfish	Spawning Cycle	Sensitivity Attribute	3	2	12	8
Atlantic Wolffish	Groundfish	Stock Size/Status	Sensitivity Attribute	0	2	6	17
Atlantic Wolffish	Groundfish	Variability in Air Temperature	Exposure Factor	20	0	0	0
Atlantic Wolffish	Groundfish	Variability in Ocean Acidification	Exposure Factor	20	0	0	0
Atlantic Wolffish	Groundfish	Variability in Precipitation	Exposure Factor	20	0	0	0
Atlantic Wolffish	Groundfish	Variability in Sea Surface Salinity	Exposure Factor	16	4	0	0
Atlantic Wolffish	Groundfish	Variability in Sea Surface Temperature	Exposure Factor	20	0	0	0
Barndoor Skate	Elasmobranch	Adult Mobility	Sensitivity Attribute	8	12	5	0
Barndoor Skate	Elasmobranch	Air Temperature (Proxy for Nearshore Ocean Temp)	Exposure Factor	20	0	0	0
Barndoor Skate	Elasmobranch	Complexity in Reproductive Strategy	Sensitivity Attribute	17	8	0	0
Barndoor Skate	Elasmobranch	Currents	Exposure Factor	3	11	6	0
Barndoor Skate	Elasmobranch	Dispersal of Early Life Stages	Sensitivity Attribute	13	7	5	0
Barndoor Skate	Elasmobranch	Early Life History Survival and Settlement Requirements	Sensitivity Attribute	25	0	0	0
Barndoor Skate	Elasmobranch	Habitat Specificity	Sensitivity Attribute	21	4	0	0
Barndoor Skate	Elasmobranch	Mean Precipitation	Exposure Factor	20	0	0	0
Barndoor Skate	Elasmobranch	Mean Sea Surface Salinity	Exposure Factor	9	10	1	0
Barndoor Skate	Elasmobranch	Mean Sea Surface Temperature	Exposure Factor	0	0	2	18
Barndoor Skate	Elasmobranch	Ocean Acidification	Exposure Factor	0	0	0	20
Barndoor Skate	Elasmobranch	Other Stressors	Sensitivity Attribute	17	6	1	1
Barndoor Skate	Elasmobranch	Population Growth Rate	Sensitivity Attribute	0	6	14	5
Barndoor Skate	Elasmobranch	Prey Specificity	Sensitivity Attribute	21	4	0	0
Barndoor Skate	Elasmobranch	Sea Level Rise	Exposure Factor	18	2	0	0
Barndoor Skate	Elasmobranch	Sensitivity to Ocean Acidification	Sensitivity Attribute	14	11	0	0
Barndoor Skate	Elasmobranch	Sensitivity to Temperature	Sensitivity Attribute	2	16	7	0
Barndoor Skate	Elasmobranch	Spawning Cycle	Sensitivity Attribute	6	9	8	2
Barndoor Skate	Elasmobranch	Stock Size/Status	Sensitivity Attribute	1	6	15	3
Barndoor Skate	Elasmobranch	Variability in Air Temperature	Exposure Factor	20	0	0	0
Barndoor Skate	Elasmobranch	Variability in Ocean Acidification	Exposure Factor	20	0	0	0
Barndoor Skate	Elasmobranch	Variability in Precipitation	Exposure Factor	20	0	0	0
Barndoor Skate	Elasmobranch	Variability in Sea Surface Salinity	Exposure Factor	16	4	0	0
Barndoor Skate	Elasmobranch	Variability in Sea Surface Temperature	Exposure Factor	20	0	0	0
Bay Scallop	Benthic Invertebrate	Adult Mobility	Sensitivity Attribute	0	0	3	22
Bay Scallop	Benthic Invertebrate	Air Temperature (Proxy for Nearshore Ocean Temp)	Exposure Factor	0	0	2	18
Bay Scallop	Benthic Invertebrate	Complexity in Reproductive Strategy	Sensitivity Attribute	3	11	10	1
Bay Scallop	Benthic Invertebrate	Currents	Exposure Factor	7	8	3	2
Bay Scallop	Benthic Invertebrate	Dispersal of Early Life Stages	Sensitivity Attribute	0	10	14	1
Bay Scallop	Benthic Invertebrate	Early Life History Survival and Settlement Requirements	Sensitivity Attribute	0	1	5	19
Bay Scallop	Benthic Invertebrate	Habitat Specificity	Sensitivity Attribute	0	3	8	14
Bay Scallop	Benthic Invertebrate	Mean Precipitation	Exposure Factor	14	6	0	0
Bay Scallop	Benthic Invertebrate	Mean Sea Surface Salinity	Exposure Factor	8	5	6	1
Bay Scallop	Benthic Invertebrate	Mean Sea Surface Temperature	Exposure Factor	0	0	2	18
Bay Scallop	Benthic Invertebrate	Ocean Acidification	Exposure Factor	0	0	0	20
Bay Scallop	Benthic Invertebrate	Other Stressors	Sensitivity Attribute	0	1	8	16
Bay Scallop	Benthic Invertebrate	Population Growth Rate	Sensitivity Attribute	12	13	0	0
Bay Scallop	Benthic Invertebrate	Prey Specificity	Sensitivity Attribute	19	4	2	0
Bay Scallop	Benthic Invertebrate	Sea Level Rise	Exposure Factor	0	0	2	18
Bay Scallop	Benthic Invertebrate	Sensitivity to Ocean Acidification	Sensitivity Attribute	0	0	2	23
Bay Scallop	Benthic Invertebrate	Sensitivity to Temperature	Sensitivity Attribute	7	4	11	3
Bay Scallop	Benthic Invertebrate	Spawning Cycle	Sensitivity Attribute	0	10	10	5
Bay Scallop	Benthic Invertebrate	Stock Size/Status	Sensitivity Attribute	3	6	13	3
Bay Scallop	Benthic Invertebrate	Variability in Air Temperature	Exposure Factor	20	0	0	0
Bay Scallop	Benthic Invertebrate	Variability in Ocean Acidification	Exposure Factor	20	0	0	0
Bay Scallop	Benthic Invertebrate	Variability in Precipitation	Exposure Factor	13	7	0	0
Bay Scallop	Benthic Invertebrate	Variability in Sea Surface Salinity	Exposure Factor	16	4	0	0
Bay Scallop	Benthic Invertebrate	Variability in Sea Surface Temperature	Exposure Factor	19	1	0	0
Black Sea Bass	Coastal Fish	Adult Mobility	Sensitivity Attribute	6	18	1	0
Black Sea Bass	Coastal Fish	Air Temperature (Proxy for Nearshore Ocean Temp)	Exposure Factor	0	0	0	20
Black Sea Bass	Coastal Fish	Complexity in Reproductive Strategy	Sensitivity Attribute	1	9	12	3
Black Sea Bass	Coastal Fish	Currents	Exposure Factor	7	8	3	2
Black Sea Bass	Coastal Fish	Dispersal of Early Life Stages	Sensitivity Attribute	6	18	1	0
Black Sea Bass	Coastal Fish	Early Life History Survival and Settlement Requirements	Sensitivity Attribute	0	10	15	0
Black Sea Bass	Coastal Fish	Habitat Specificity	Sensitivity Attribute	5	9	10	1
Black Sea Bass	Coastal Fish	Mean Precipitation	Exposure Factor	16	4	0	0
Black Sea Bass	Coastal Fish	Mean Sea Surface Salinity	Exposure Factor	2	7	6	5
Black Sea Bass	Coastal Fish	Mean Sea Surface Temperature	Exposure Factor	0	0	1	19
Black Sea Bass	Coastal Fish	Ocean Acidification	Exposure Factor	0	0	0	20
Black Sea Bass	Coastal Fish	Other Stressors	Sensitivity Attribute	14	8	3	0
Black Sea Bass	Coastal Fish	Population Growth Rate	Sensitivity Attribute	11	13	1	0
Black Sea Bass	Coastal Fish	Prey Specificity	Sensitivity Attribute	20	4	1	0
Black Sea Bass	Coastal Fish	Sea Level Rise	Exposure Factor	10	9	1	0
Black Sea Bass	Coastal Fish	Sensitivity to Ocean Acidification	Sensitivity Attribute	7	15	3	0
Black Sea Bass	Coastal Fish	Sensitivity to Temperature	Sensitivity Attribute	15	10	0	0
Black Sea Bass	Coastal Fish	Spawning Cycle	Sensitivity Attribute	1	22	2	0
Black Sea Bass	Coastal Fish	Stock Size/Status	Sensitivity Attribute	2	20	3	0
Black Sea Bass	Coastal Fish	Variability in Air Temperature	Exposure Factor	20	0	0	0
Black Sea Bass	Coastal Fish	Variability in Ocean Acidification	Exposure Factor	20	0	0	0
Black Sea Bass	Coastal Fish	Variability in Precipitation	Exposure Factor	14	6	0	0
Black Sea Bass	Coastal Fish	Variability in Sea Surface Salinity	Exposure Factor	16	4	0	0
Black Sea Bass	Coastal Fish	Variability in Sea Surface Temperature	Exposure Factor	19	1	0	0
Bloodworm	Benthic Invertebrate	Adult Mobility	Sensitivity Attribute	0	0	20	5
Bloodworm	Benthic Invertebrate	Air Temperature (Proxy for Nearshore Ocean Temp)	Exposure Factor	0	0	7	13
Bloodworm	Benthic Invertebrate	Complexity in Reproductive Strategy	Sensitivity Attribute	3	12	10	0
Bloodworm	Benthic Invertebrate	Currents	Exposure Factor	7	8	3	2
Bloodworm	Benthic Invertebrate	Dispersal of Early Life Stages	Sensitivity Attribute	0	3	10	12
Bloodworm	Benthic Invertebrate	Early Life History Survival and Settlement Requirements	Sensitivity Attribute	3	11	10	1
Bloodworm	Benthic Invertebrate	Habitat Specificity	Sensitivity Attribute	13	10	2	0
Bloodworm	Benthic Invertebrate	Mean Precipitation	Exposure Factor	14	6	0	0
Bloodworm	Benthic Invertebrate	Mean Sea Surface Salinity	Exposure Factor	10	7	2	1
Bloodworm	Benthic Invertebrate	Mean Sea Surface Temperature	Exposure Factor	0	0	1	19
Bloodworm	Benthic Invertebrate	Ocean Acidification	Exposure Factor	0	0	0	20
Bloodworm	Benthic Invertebrate	Other Stressors	Sensitivity Attribute	3	11	9	2
Bloodworm	Benthic Invertebrate	Population Growth Rate	Sensitivity Attribute	12	8	5	0
Bloodworm	Benthic Invertebrate	Prey Specificity	Sensitivity Attribute	17	8	0	0
Bloodworm	Benthic Invertebrate	Sea Level Rise	Exposure Factor	0	11	4	5
Bloodworm	Benthic Invertebrate	Sensitivity to Ocean Acidification	Sensitivity Attribute	20	5	0	0
Bloodworm	Benthic Invertebrate	Sensitivity to Temperature	Sensitivity Attribute	20	4	1	0
Bloodworm	Benthic Invertebrate	Spawning Cycle	Sensitivity Attribute	0	6	12	7
Bloodworm	Benthic Invertebrate	Stock Size/Status	Sensitivity Attribute	3	9	11	2
Bloodworm	Benthic Invertebrate	Variability in Air Temperature	Exposure Factor	20	0	0	0
Bloodworm	Benthic Invertebrate	Variability in Ocean Acidification	Exposure Factor	20	0	0	0
Bloodworm	Benthic Invertebrate	Variability in Precipitation	Exposure Factor	13	7	0	0
Bloodworm	Benthic Invertebrate	Variability in Sea Surface Salinity	Exposure Factor	16	4	0	0
Bloodworm	Benthic Invertebrate	Variability in Sea Surface Temperature	Exposure Factor	19	1	0	0
Blue Crab	Benthic Invertebrate	Adult Mobility	Sensitivity Attribute	9	14	2	0
Blue Crab	Benthic Invertebrate	Air Temperature (Proxy for Nearshore Ocean Temp)	Exposure Factor	0	0	1	19
Blue Crab	Benthic Invertebrate	Complexity in Reproductive Strategy	Sensitivity Attribute	0	4	17	4
Blue Crab	Benthic Invertebrate	Currents	Exposure Factor	7	8	3	2
Blue Crab	Benthic Invertebrate	Dispersal of Early Life Stages	Sensitivity Attribute	10	14	1	0
Blue Crab	Benthic Invertebrate	Early Life History Survival and Settlement Requirements	Sensitivity Attribute	0	9	13	3
Blue Crab	Benthic Invertebrate	Habitat Specificity	Sensitivity Attribute	3	12	8	2
Blue Crab	Benthic Invertebrate	Mean Precipitation	Exposure Factor	14	6	0	0
Blue Crab	Benthic Invertebrate	Mean Sea Surface Salinity	Exposure Factor	2	5	9	4
Blue Crab	Benthic Invertebrate	Mean Sea Surface Temperature	Exposure Factor	0	0	1	19
Blue Crab	Benthic Invertebrate	Ocean Acidification	Exposure Factor	0	0	0	20
Blue Crab	Benthic Invertebrate	Other Stressors	Sensitivity Attribute	0	6	13	6
Blue Crab	Benthic Invertebrate	Population Growth Rate	Sensitivity Attribute	19	6	0	0
Blue Crab	Benthic Invertebrate	Prey Specificity	Sensitivity Attribute	22	3	0	0
Blue Crab	Benthic Invertebrate	Sea Level Rise	Exposure Factor	1	9	5	5
Blue Crab	Benthic Invertebrate	Sensitivity to Ocean Acidification	Sensitivity Attribute	16	4	4	1
Blue Crab	Benthic Invertebrate	Sensitivity to Temperature	Sensitivity Attribute	10	14	1	0
Blue Crab	Benthic Invertebrate	Spawning Cycle	Sensitivity Attribute	1	18	6	0
Blue Crab	Benthic Invertebrate	Stock Size/Status	Sensitivity Attribute	2	7	10	6
Blue Crab	Benthic Invertebrate	Variability in Air Temperature	Exposure Factor	20	0	0	0
Blue Crab	Benthic Invertebrate	Variability in Ocean Acidification	Exposure Factor	20	0	0	0
Blue Crab	Benthic Invertebrate	Variability in Precipitation	Exposure Factor	13	7	0	0
Blue Crab	Benthic Invertebrate	Variability in Sea Surface Salinity	Exposure Factor	16	4	0	0
Blue Crab	Benthic Invertebrate	Variability in Sea Surface Temperature	Exposure Factor	19	1	0	0
Blue Mussel	Benthic Invertebrate	Adult Mobility	Sensitivity Attribute	0	0	5	20
Blue Mussel	Benthic Invertebrate	Air Temperature (Proxy for Nearshore Ocean Temp)	Exposure Factor	0	0	7	13
Blue Mussel	Benthic Invertebrate	Complexity in Reproductive Strategy	Sensitivity Attribute	13	9	3	0
Blue Mussel	Benthic Invertebrate	Currents	Exposure Factor	7	8	3	2
Blue Mussel	Benthic Invertebrate	Dispersal of Early Life Stages	Sensitivity Attribute	3	9	12	1
Blue Mussel	Benthic Invertebrate	Early Life History Survival and Settlement Requirements	Sensitivity Attribute	8	10	6	1
Blue Mussel	Benthic Invertebrate	Habitat Specificity	Sensitivity Attribute	3	13	8	1
Blue Mussel	Benthic Invertebrate	Mean Precipitation	Exposure Factor	14	6	0	0
Blue Mussel	Benthic Invertebrate	Mean Sea Surface Salinity	Exposure Factor	12	7	1	0
Blue Mussel	Benthic Invertebrate	Mean Sea Surface Temperature	Exposure Factor	0	0	1	19
Blue Mussel	Benthic Invertebrate	Ocean Acidification	Exposure Factor	0	0	0	20
Blue Mussel	Benthic Invertebrate	Other Stressors	Sensitivity Attribute	2	14	9	0
Blue Mussel	Benthic Invertebrate	Population Growth Rate	Sensitivity Attribute	12	12	1	0
Blue Mussel	Benthic Invertebrate	Prey Specificity	Sensitivity Attribute	11	11	3	0
Blue Mussel	Benthic Invertebrate	Sea Level Rise	Exposure Factor	3	12	4	1
Blue Mussel	Benthic Invertebrate	Sensitivity to Ocean Acidification	Sensitivity Attribute	1	2	3	19
Blue Mussel	Benthic Invertebrate	Sensitivity to Temperature	Sensitivity Attribute	16	8	1	0
Blue Mussel	Benthic Invertebrate	Spawning Cycle	Sensitivity Attribute	5	17	3	0
Blue Mussel	Benthic Invertebrate	Stock Size/Status	Sensitivity Attribute	6	13	4	2
Blue Mussel	Benthic Invertebrate	Variability in Air Temperature	Exposure Factor	20	0	0	0
Blue Mussel	Benthic Invertebrate	Variability in Ocean Acidification	Exposure Factor	20	0	0	0
Blue Mussel	Benthic Invertebrate	Variability in Precipitation	Exposure Factor	13	7	0	0
Blue Mussel	Benthic Invertebrate	Variability in Sea Surface Salinity	Exposure Factor	16	4	0	0
Blue Mussel	Benthic Invertebrate	Variability in Sea Surface Temperature	Exposure Factor	19	1	0	0
Blueback Herring	Diadromous Fish	Adult Mobility	Sensitivity Attribute	18	7	0	0
Blueback Herring	Diadromous Fish	Air Temperature (Proxy for Nearshore Ocean Temp)	Exposure Factor	0	0	0	20
Blueback Herring	Diadromous Fish	Complexity in Reproductive Strategy	Sensitivity Attribute	0	3	13	9
Blueback Herring	Diadromous Fish	Currents	Exposure Factor	7	8	3	2
Blueback Herring	Diadromous Fish	Dispersal of Early Life Stages	Sensitivity Attribute	0	3	14	8
Blueback Herring	Diadromous Fish	Early Life History Survival and Settlement Requirements	Sensitivity Attribute	0	2	14	9
Blueback Herring	Diadromous Fish	Habitat Specificity	Sensitivity Attribute	8	6	7	4
Blueback Herring	Diadromous Fish	Mean Precipitation	Exposure Factor	14	6	0	0
Blueback Herring	Diadromous Fish	Mean Sea Surface Salinity	Exposure Factor	9	7	3	1
Blueback Herring	Diadromous Fish	Mean Sea Surface Temperature	Exposure Factor	0	0	1	19
Blueback Herring	Diadromous Fish	Ocean Acidification	Exposure Factor	0	0	0	20
Blueback Herring	Diadromous Fish	Other Stressors	Sensitivity Attribute	1	11	7	6
Blueback Herring	Diadromous Fish	Population Growth Rate	Sensitivity Attribute	2	14	9	0
Blueback Herring	Diadromous Fish	Prey Specificity	Sensitivity Attribute	8	15	2	0
Blueback Herring	Diadromous Fish	Sea Level Rise	Exposure Factor	2	8	5	5
Blueback Herring	Diadromous Fish	Sensitivity to Ocean Acidification	Sensitivity Attribute	14	10	1	0
Blueback Herring	Diadromous Fish	Sensitivity to Temperature	Sensitivity Attribute	8	14	3	0
Blueback Herring	Diadromous Fish	Spawning Cycle	Sensitivity Attribute	0	1	10	14
Blueback Herring	Diadromous Fish	Stock Size/Status	Sensitivity Attribute	2	7	12	4
Blueback Herring	Diadromous Fish	Variability in Air Temperature	Exposure Factor	20	0	0	0
Blueback Herring	Diadromous Fish	Variability in Ocean Acidification	Exposure Factor	20	0	0	0
Blueback Herring	Diadromous Fish	Variability in Precipitation	Exposure Factor	13	7	0	0
Blueback Herring	Diadromous Fish	Variability in Sea Surface Salinity	Exposure Factor	16	4	0	0
Blueback Herring	Diadromous Fish	Variability in Sea Surface Temperature	Exposure Factor	19	1	0	0
Bluefish	Pelagic Fish and Cephalapods	Adult Mobility	Sensitivity Attribute	23	2	0	0
Bluefish	Pelagic Fish and Cephalapods	Air Temperature (Proxy for Nearshore Ocean Temp)	Exposure Factor	8	4	5	3
Bluefish	Pelagic Fish and Cephalapods	Complexity in Reproductive Strategy	Sensitivity Attribute	10	12	3	0
Bluefish	Pelagic Fish and Cephalapods	Currents	Exposure Factor	3	11	6	0
Bluefish	Pelagic Fish and Cephalapods	Dispersal of Early Life Stages	Sensitivity Attribute	14	11	0	0
Bluefish	Pelagic Fish and Cephalapods	Early Life History Survival and Settlement Requirements	Sensitivity Attribute	1	7	15	2
Bluefish	Pelagic Fish and Cephalapods	Habitat Specificity	Sensitivity Attribute	5	18	2	0
Bluefish	Pelagic Fish and Cephalapods	Mean Precipitation	Exposure Factor	18	2	0	0
Bluefish	Pelagic Fish and Cephalapods	Mean Sea Surface Salinity	Exposure Factor	3	5	10	2
Bluefish	Pelagic Fish and Cephalapods	Mean Sea Surface Temperature	Exposure Factor	0	0	1	19
Bluefish	Pelagic Fish and Cephalapods	Ocean Acidification	Exposure Factor	0	0	0	20
Bluefish	Pelagic Fish and Cephalapods	Other Stressors	Sensitivity Attribute	4	13	8	0
Bluefish	Pelagic Fish and Cephalapods	Population Growth Rate	Sensitivity Attribute	4	20	1	0
Bluefish	Pelagic Fish and Cephalapods	Prey Specificity	Sensitivity Attribute	23	2	0	0
Bluefish	Pelagic Fish and Cephalapods	Sea Level Rise	Exposure Factor	12	6	2	0
Bluefish	Pelagic Fish and Cephalapods	Sensitivity to Ocean Acidification	Sensitivity Attribute	19	6	0	0
Bluefish	Pelagic Fish and Cephalapods	Sensitivity to Temperature	Sensitivity Attribute	22	3	0	0
Bluefish	Pelagic Fish and Cephalapods	Spawning Cycle	Sensitivity Attribute	1	24	0	0
Bluefish	Pelagic Fish and Cephalapods	Stock Size/Status	Sensitivity Attribute	1	23	1	0
Bluefish	Pelagic Fish and Cephalapods	Variability in Air Temperature	Exposure Factor	20	0	0	0
Bluefish	Pelagic Fish and Cephalapods	Variability in Ocean Acidification	Exposure Factor	20	0	0	0
Bluefish	Pelagic Fish and Cephalapods	Variability in Precipitation	Exposure Factor	18	2	0	0
Bluefish	Pelagic Fish and Cephalapods	Variability in Sea Surface Salinity	Exposure Factor	16	4	0	0
Bluefish	Pelagic Fish and Cephalapods	Variability in Sea Surface Temperature	Exposure Factor	19	1	0	0
Butterfish	Pelagic Fish and Cephalapods	Adult Mobility	Sensitivity Attribute	22	3	0	0
Butterfish	Pelagic Fish and Cephalapods	Air Temperature (Proxy for Nearshore Ocean Temp)	Exposure Factor	8	4	5	3
Butterfish	Pelagic Fish and Cephalapods	Complexity in Reproductive Strategy	Sensitivity Attribute	14	10	1	0
Butterfish	Pelagic Fish and Cephalapods	Currents	Exposure Factor	3	11	6	0
Butterfish	Pelagic Fish and Cephalapods	Dispersal of Early Life Stages	Sensitivity Attribute	16	9	0	0
Butterfish	Pelagic Fish and Cephalapods	Early Life History Survival and Settlement Requirements	Sensitivity Attribute	5	12	8	0
Butterfish	Pelagic Fish and Cephalapods	Habitat Specificity	Sensitivity Attribute	15	8	2	0
Butterfish	Pelagic Fish and Cephalapods	Mean Precipitation	Exposure Factor	18	2	0	0
Butterfish	Pelagic Fish and Cephalapods	Mean Sea Surface Salinity	Exposure Factor	6	7	5	2
Butterfish	Pelagic Fish and Cephalapods	Mean Sea Surface Temperature	Exposure Factor	0	0	1	19
Butterfish	Pelagic Fish and Cephalapods	Ocean Acidification	Exposure Factor	0	0	0	20
Butterfish	Pelagic Fish and Cephalapods	Other Stressors	Sensitivity Attribute	18	5	2	0
Butterfish	Pelagic Fish and Cephalapods	Population Growth Rate	Sensitivity Attribute	23	2	0	0
Butterfish	Pelagic Fish and Cephalapods	Prey Specificity	Sensitivity Attribute	12	12	1	0
Butterfish	Pelagic Fish and Cephalapods	Sea Level Rise	Exposure Factor	12	6	2	0
Butterfish	Pelagic Fish and Cephalapods	Sensitivity to Ocean Acidification	Sensitivity Attribute	16	7	2	0
Butterfish	Pelagic Fish and Cephalapods	Sensitivity to Temperature	Sensitivity Attribute	7	17	1	0
Butterfish	Pelagic Fish and Cephalapods	Spawning Cycle	Sensitivity Attribute	1	18	6	0
Butterfish	Pelagic Fish and Cephalapods	Stock Size/Status	Sensitivity Attribute	21	3	1	0
Butterfish	Pelagic Fish and Cephalapods	Variability in Air Temperature	Exposure Factor	20	0	0	0
Butterfish	Pelagic Fish and Cephalapods	Variability in Ocean Acidification	Exposure Factor	20	0	0	0
Butterfish	Pelagic Fish and Cephalapods	Variability in Precipitation	Exposure Factor	18	2	0	0
Butterfish	Pelagic Fish and Cephalapods	Variability in Sea Surface Salinity	Exposure Factor	16	4	0	0
Butterfish	Pelagic Fish and Cephalapods	Variability in Sea Surface Temperature	Exposure Factor	19	1	0	0
Cancer Crabs	Benthic Invertebrate	Adult Mobility	Sensitivity Attribute	1	7	16	1
Cancer Crabs	Benthic Invertebrate	Air Temperature (Proxy for Nearshore Ocean Temp)	Exposure Factor	5	3	4	8
Cancer Crabs	Benthic Invertebrate	Complexity in Reproductive Strategy	Sensitivity Attribute	19	6	0	0
Cancer Crabs	Benthic Invertebrate	Currents	Exposure Factor	3	11	6	0
Cancer Crabs	Benthic Invertebrate	Dispersal of Early Life Stages	Sensitivity Attribute	8	17	0	0
Cancer Crabs	Benthic Invertebrate	Early Life History Survival and Settlement Requirements	Sensitivity Attribute	5	16	4	0
Cancer Crabs	Benthic Invertebrate	Habitat Specificity	Sensitivity Attribute	19	6	0	0
Cancer Crabs	Benthic Invertebrate	Mean Precipitation	Exposure Factor	17	3	0	0
Cancer Crabs	Benthic Invertebrate	Mean Sea Surface Salinity	Exposure Factor	7	7	6	0
Cancer Crabs	Benthic Invertebrate	Mean Sea Surface Temperature	Exposure Factor	0	0	1	19
Cancer Crabs	Benthic Invertebrate	Ocean Acidification	Exposure Factor	0	0	0	20
Cancer Crabs	Benthic Invertebrate	Other Stressors	Sensitivity Attribute	7	11	7	0
Cancer Crabs	Benthic Invertebrate	Population Growth Rate	Sensitivity Attribute	18	7	0	0
Cancer Crabs	Benthic Invertebrate	Prey Specificity	Sensitivity Attribute	23	2	0	0
Cancer Crabs	Benthic Invertebrate	Sea Level Rise	Exposure Factor	11	5	1	3
Cancer Crabs	Benthic Invertebrate	Sensitivity to Ocean Acidification	Sensitivity Attribute	12	2	5	6
Cancer Crabs	Benthic Invertebrate	Sensitivity to Temperature	Sensitivity Attribute	9	12	3	1
Cancer Crabs	Benthic Invertebrate	Spawning Cycle	Sensitivity Attribute	3	8	9	5
Cancer Crabs	Benthic Invertebrate	Stock Size/Status	Sensitivity Attribute	9	9	5	2
Cancer Crabs	Benthic Invertebrate	Variability in Air Temperature	Exposure Factor	20	0	0	0
Cancer Crabs	Benthic Invertebrate	Variability in Ocean Acidification	Exposure Factor	20	0	0	0
Cancer Crabs	Benthic Invertebrate	Variability in Precipitation	Exposure Factor	17	3	0	0
Cancer Crabs	Benthic Invertebrate	Variability in Sea Surface Salinity	Exposure Factor	16	4	0	0
Cancer Crabs	Benthic Invertebrate	Variability in Sea Surface Temperature	Exposure Factor	20	0	0	0
Channeled Whelk	Benthic Invertebrate	Adult Mobility	Sensitivity Attribute	0	4	21	0
Channeled Whelk	Benthic Invertebrate	Air Temperature (Proxy for Nearshore Ocean Temp)	Exposure Factor	0	1	8	11
Channeled Whelk	Benthic Invertebrate	Complexity in Reproductive Strategy	Sensitivity Attribute	13	10	1	1
Channeled Whelk	Benthic Invertebrate	Currents	Exposure Factor	7	8	3	2
Channeled Whelk	Benthic Invertebrate	Dispersal of Early Life Stages	Sensitivity Attribute	1	2	5	17
Channeled Whelk	Benthic Invertebrate	Early Life History Survival and Settlement Requirements	Sensitivity Attribute	6	11	8	0
Channeled Whelk	Benthic Invertebrate	Habitat Specificity	Sensitivity Attribute	15	10	0	0
Channeled Whelk	Benthic Invertebrate	Mean Precipitation	Exposure Factor	14	6	0	0
Channeled Whelk	Benthic Invertebrate	Mean Sea Surface Salinity	Exposure Factor	11	7	2	0
Channeled Whelk	Benthic Invertebrate	Mean Sea Surface Temperature	Exposure Factor	0	0	2	18
Channeled Whelk	Benthic Invertebrate	Ocean Acidification	Exposure Factor	0	0	0	20
Channeled Whelk	Benthic Invertebrate	Other Stressors	Sensitivity Attribute	9	13	3	0
Channeled Whelk	Benthic Invertebrate	Population Growth Rate	Sensitivity Attribute	0	9	10	6
Channeled Whelk	Benthic Invertebrate	Prey Specificity	Sensitivity Attribute	16	8	1	0
Channeled Whelk	Benthic Invertebrate	Sea Level Rise	Exposure Factor	11	6	2	1
Channeled Whelk	Benthic Invertebrate	Sensitivity to Ocean Acidification	Sensitivity Attribute	0	0	3	22
Channeled Whelk	Benthic Invertebrate	Sensitivity to Temperature	Sensitivity Attribute	7	16	2	0
Channeled Whelk	Benthic Invertebrate	Spawning Cycle	Sensitivity Attribute	0	7	11	7
Channeled Whelk	Benthic Invertebrate	Stock Size/Status	Sensitivity Attribute	5	11	6	3
Channeled Whelk	Benthic Invertebrate	Variability in Air Temperature	Exposure Factor	20	0	0	0
Channeled Whelk	Benthic Invertebrate	Variability in Ocean Acidification	Exposure Factor	20	0	0	0
Channeled Whelk	Benthic Invertebrate	Variability in Precipitation	Exposure Factor	14	6	0	0
Channeled Whelk	Benthic Invertebrate	Variability in Sea Surface Salinity	Exposure Factor	16	4	0	0
Channeled Whelk	Benthic Invertebrate	Variability in Sea Surface Temperature	Exposure Factor	19	1	0	0
Clearnose Skate	Elasmobranch	Adult Mobility	Sensitivity Attribute	8	13	4	0
Clearnose Skate	Elasmobranch	Air Temperature (Proxy for Nearshore Ocean Temp)	Exposure Factor	20	0	0	0
Clearnose Skate	Elasmobranch	Complexity in Reproductive Strategy	Sensitivity Attribute	19	6	0	0
Clearnose Skate	Elasmobranch	Currents	Exposure Factor	3	11	6	0
Clearnose Skate	Elasmobranch	Dispersal of Early Life Stages	Sensitivity Attribute	6	11	8	0
Clearnose Skate	Elasmobranch	Early Life History Survival and Settlement Requirements	Sensitivity Attribute	24	1	0	0
Clearnose Skate	Elasmobranch	Habitat Specificity	Sensitivity Attribute	20	5	0	0
Clearnose Skate	Elasmobranch	Mean Precipitation	Exposure Factor	20	0	0	0
Clearnose Skate	Elasmobranch	Mean Sea Surface Salinity	Exposure Factor	3	5	8	4
Clearnose Skate	Elasmobranch	Mean Sea Surface Temperature	Exposure Factor	0	0	2	18
Clearnose Skate	Elasmobranch	Ocean Acidification	Exposure Factor	0	0	0	20
Clearnose Skate	Elasmobranch	Other Stressors	Sensitivity Attribute	20	5	0	0
Clearnose Skate	Elasmobranch	Population Growth Rate	Sensitivity Attribute	0	7	15	3
Clearnose Skate	Elasmobranch	Prey Specificity	Sensitivity Attribute	21	4	0	0
Clearnose Skate	Elasmobranch	Sea Level Rise	Exposure Factor	18	2	0	0
Clearnose Skate	Elasmobranch	Sensitivity to Ocean Acidification	Sensitivity Attribute	16	9	0	0
Clearnose Skate	Elasmobranch	Sensitivity to Temperature	Sensitivity Attribute	4	14	3	4
Clearnose Skate	Elasmobranch	Spawning Cycle	Sensitivity Attribute	7	13	5	0
Clearnose Skate	Elasmobranch	Stock Size/Status	Sensitivity Attribute	5	14	4	2
Clearnose Skate	Elasmobranch	Variability in Air Temperature	Exposure Factor	20	0	0	0
Clearnose Skate	Elasmobranch	Variability in Ocean Acidification	Exposure Factor	20	0	0	0
Clearnose Skate	Elasmobranch	Variability in Precipitation	Exposure Factor	20	0	0	0
Clearnose Skate	Elasmobranch	Variability in Sea Surface Salinity	Exposure Factor	16	4	0	0
Clearnose Skate	Elasmobranch	Variability in Sea Surface Temperature	Exposure Factor	20	0	0	0
Conger Eel	Diadromous Fish	Adult Mobility	Sensitivity Attribute	14	10	1	0
Conger Eel	Diadromous Fish	Air Temperature (Proxy for Nearshore Ocean Temp)	Exposure Factor	0	0	0	20
Conger Eel	Diadromous Fish	Complexity in Reproductive Strategy	Sensitivity Attribute	2	13	9	1
Conger Eel	Diadromous Fish	Currents	Exposure Factor	3	10	6	1
Conger Eel	Diadromous Fish	Dispersal of Early Life Stages	Sensitivity Attribute	19	5	1	0
Conger Eel	Diadromous Fish	Early Life History Survival and Settlement Requirements	Sensitivity Attribute	2	9	13	1
Conger Eel	Diadromous Fish	Habitat Specificity	Sensitivity Attribute	4	10	7	4
Conger Eel	Diadromous Fish	Mean Precipitation	Exposure Factor	14	6	0	0
Conger Eel	Diadromous Fish	Mean Sea Surface Salinity	Exposure Factor	3	9	6	2
Conger Eel	Diadromous Fish	Mean Sea Surface Temperature	Exposure Factor	0	0	1	19
Conger Eel	Diadromous Fish	Ocean Acidification	Exposure Factor	0	0	0	20
Conger Eel	Diadromous Fish	Other Stressors	Sensitivity Attribute	3	12	4	6
Conger Eel	Diadromous Fish	Population Growth Rate	Sensitivity Attribute	7	11	4	3
Conger Eel	Diadromous Fish	Prey Specificity	Sensitivity Attribute	14	8	2	1
Conger Eel	Diadromous Fish	Sea Level Rise	Exposure Factor	5	7	3	5
Conger Eel	Diadromous Fish	Sensitivity to Ocean Acidification	Sensitivity Attribute	20	5	0	0
Conger Eel	Diadromous Fish	Sensitivity to Temperature	Sensitivity Attribute	10	14	1	0
Conger Eel	Diadromous Fish	Spawning Cycle	Sensitivity Attribute	1	3	18	3
Conger Eel	Diadromous Fish	Stock Size/Status	Sensitivity Attribute	5	9	7	4
Conger Eel	Diadromous Fish	Variability in Air Temperature	Exposure Factor	20	0	0	0
Conger Eel	Diadromous Fish	Variability in Ocean Acidification	Exposure Factor	20	0	0	0
Conger Eel	Diadromous Fish	Variability in Precipitation	Exposure Factor	13	7	0	0
Conger Eel	Diadromous Fish	Variability in Sea Surface Salinity	Exposure Factor	16	4	0	0
Conger Eel	Diadromous Fish	Variability in Sea Surface Temperature	Exposure Factor	19	1	0	0
Cusk	Groundfish	Adult Mobility	Sensitivity Attribute	0	7	18	0
Cusk	Groundfish	Air Temperature (Proxy for Nearshore Ocean Temp)	Exposure Factor	20	0	0	0
Cusk	Groundfish	Complexity in Reproductive Strategy	Sensitivity Attribute	18	7	0	0
Cusk	Groundfish	Currents	Exposure Factor	3	11	6	0
Cusk	Groundfish	Dispersal of Early Life Stages	Sensitivity Attribute	12	7	6	0
Cusk	Groundfish	Early Life History Survival and Settlement Requirements	Sensitivity Attribute	3	9	9	4
Cusk	Groundfish	Habitat Specificity	Sensitivity Attribute	0	9	15	1
Cusk	Groundfish	Mean Precipitation	Exposure Factor	20	0	0	0
Cusk	Groundfish	Mean Sea Surface Salinity	Exposure Factor	18	2	0	0
Cusk	Groundfish	Mean Sea Surface Temperature	Exposure Factor	0	0	2	18
Cusk	Groundfish	Ocean Acidification	Exposure Factor	0	0	0	20
Cusk	Groundfish	Other Stressors	Sensitivity Attribute	15	8	2	0
Cusk	Groundfish	Population Growth Rate	Sensitivity Attribute	1	3	13	8
Cusk	Groundfish	Prey Specificity	Sensitivity Attribute	22	3	0	0
Cusk	Groundfish	Sea Level Rise	Exposure Factor	18	2	0	0
Cusk	Groundfish	Sensitivity to Ocean Acidification	Sensitivity Attribute	19	6	0	0
Cusk	Groundfish	Sensitivity to Temperature	Sensitivity Attribute	5	14	6	0
Cusk	Groundfish	Spawning Cycle	Sensitivity Attribute	0	4	17	4
Cusk	Groundfish	Stock Size/Status	Sensitivity Attribute	3	4	9	9
Cusk	Groundfish	Variability in Air Temperature	Exposure Factor	20	0	0	0
Cusk	Groundfish	Variability in Ocean Acidification	Exposure Factor	20	0	0	0
Cusk	Groundfish	Variability in Precipitation	Exposure Factor	20	0	0	0
Cusk	Groundfish	Variability in Sea Surface Salinity	Exposure Factor	16	4	0	0
Cusk	Groundfish	Variability in Sea Surface Temperature	Exposure Factor	20	0	0	0
Deep-sea Red Crab	Benthic Invertebrate	Adult Mobility	Sensitivity Attribute	5	13	7	0
Deep-sea Red Crab	Benthic Invertebrate	Air Temperature (Proxy for Nearshore Ocean Temp)	Exposure Factor	20	0	0	0
Deep-sea Red Crab	Benthic Invertebrate	Complexity in Reproductive Strategy	Sensitivity Attribute	15	9	1	0
Deep-sea Red Crab	Benthic Invertebrate	Currents	Exposure Factor	3	11	6	0
Deep-sea Red Crab	Benthic Invertebrate	Dispersal of Early Life Stages	Sensitivity Attribute	14	10	1	0
Deep-sea Red Crab	Benthic Invertebrate	Early Life History Survival and Settlement Requirements	Sensitivity Attribute	9	13	3	0
Deep-sea Red Crab	Benthic Invertebrate	Habitat Specificity	Sensitivity Attribute	18	7	0	0
Deep-sea Red Crab	Benthic Invertebrate	Mean Precipitation	Exposure Factor	20	0	0	0
Deep-sea Red Crab	Benthic Invertebrate	Mean Sea Surface Salinity	Exposure Factor	8	9	3	0
Deep-sea Red Crab	Benthic Invertebrate	Mean Sea Surface Temperature	Exposure Factor	0	0	2	18
Deep-sea Red Crab	Benthic Invertebrate	Ocean Acidification	Exposure Factor	0	0	0	20
Deep-sea Red Crab	Benthic Invertebrate	Other Stressors	Sensitivity Attribute	13	11	1	0
Deep-sea Red Crab	Benthic Invertebrate	Population Growth Rate	Sensitivity Attribute	4	15	5	1
Deep-sea Red Crab	Benthic Invertebrate	Prey Specificity	Sensitivity Attribute	19	6	0	0
Deep-sea Red Crab	Benthic Invertebrate	Sea Level Rise	Exposure Factor	18	2	0	0
Deep-sea Red Crab	Benthic Invertebrate	Sensitivity to Ocean Acidification	Sensitivity Attribute	14	1	4	6
Deep-sea Red Crab	Benthic Invertebrate	Sensitivity to Temperature	Sensitivity Attribute	6	12	4	3
Deep-sea Red Crab	Benthic Invertebrate	Spawning Cycle	Sensitivity Attribute	7	10	7	1
Deep-sea Red Crab	Benthic Invertebrate	Stock Size/Status	Sensitivity Attribute	6	8	8	3
Deep-sea Red Crab	Benthic Invertebrate	Variability in Air Temperature	Exposure Factor	20	0	0	0
Deep-sea Red Crab	Benthic Invertebrate	Variability in Ocean Acidification	Exposure Factor	20	0	0	0
Deep-sea Red Crab	Benthic Invertebrate	Variability in Precipitation	Exposure Factor	20	0	0	0
Deep-sea Red Crab	Benthic Invertebrate	Variability in Sea Surface Salinity	Exposure Factor	16	4	0	0
Deep-sea Red Crab	Benthic Invertebrate	Variability in Sea Surface Temperature	Exposure Factor	20	0	0	0
Dusky Shark	Elasmobranch	Adult Mobility	Sensitivity Attribute	25	0	0	0
Dusky Shark	Elasmobranch	Air Temperature (Proxy for Nearshore Ocean Temp)	Exposure Factor	20	0	0	0
Dusky Shark	Elasmobranch	Complexity in Reproductive Strategy	Sensitivity Attribute	14	10	1	0
Dusky Shark	Elasmobranch	Currents	Exposure Factor	3	11	6	0
Dusky Shark	Elasmobranch	Dispersal of Early Life Stages	Sensitivity Attribute	21	3	1	0
Dusky Shark	Elasmobranch	Early Life History Survival and Settlement Requirements	Sensitivity Attribute	24	1	0	0
Dusky Shark	Elasmobranch	Habitat Specificity	Sensitivity Attribute	22	3	0	0
Dusky Shark	Elasmobranch	Mean Precipitation	Exposure Factor	20	0	0	0
Dusky Shark	Elasmobranch	Mean Sea Surface Salinity	Exposure Factor	2	5	8	5
Dusky Shark	Elasmobranch	Mean Sea Surface Temperature	Exposure Factor	0	0	2	18
Dusky Shark	Elasmobranch	Ocean Acidification	Exposure Factor	0	0	0	20
Dusky Shark	Elasmobranch	Other Stressors	Sensitivity Attribute	8	14	3	0
Dusky Shark	Elasmobranch	Population Growth Rate	Sensitivity Attribute	0	0	0	25
Dusky Shark	Elasmobranch	Prey Specificity	Sensitivity Attribute	23	2	0	0
Dusky Shark	Elasmobranch	Sea Level Rise	Exposure Factor	18	2	0	0
Dusky Shark	Elasmobranch	Sensitivity to Ocean Acidification	Sensitivity Attribute	24	1	0	0
Dusky Shark	Elasmobranch	Sensitivity to Temperature	Sensitivity Attribute	22	3	0	0
Dusky Shark	Elasmobranch	Spawning Cycle	Sensitivity Attribute	9	7	3	6
Dusky Shark	Elasmobranch	Stock Size/Status	Sensitivity Attribute	0	0	2	23
Dusky Shark	Elasmobranch	Variability in Air Temperature	Exposure Factor	20	0	0	0
Dusky Shark	Elasmobranch	Variability in Ocean Acidification	Exposure Factor	20	0	0	0
Dusky Shark	Elasmobranch	Variability in Precipitation	Exposure Factor	20	0	0	0
Dusky Shark	Elasmobranch	Variability in Sea Surface Salinity	Exposure Factor	16	4	0	0
Dusky Shark	Elasmobranch	Variability in Sea Surface Temperature	Exposure Factor	20	0	0	0
Eastern Oyster	Benthic Invertebrate	Adult Mobility	Sensitivity Attribute	0	0	0	25
Eastern Oyster	Benthic Invertebrate	Air Temperature (Proxy for Nearshore Ocean Temp)	Exposure Factor	0	0	1	19
Eastern Oyster	Benthic Invertebrate	Complexity in Reproductive Strategy	Sensitivity Attribute	6	6	13	0
Eastern Oyster	Benthic Invertebrate	Currents	Exposure Factor	7	8	3	2
Eastern Oyster	Benthic Invertebrate	Dispersal of Early Life Stages	Sensitivity Attribute	3	12	10	0
Eastern Oyster	Benthic Invertebrate	Early Life History Survival and Settlement Requirements	Sensitivity Attribute	2	9	12	2
Eastern Oyster	Benthic Invertebrate	Habitat Specificity	Sensitivity Attribute	8	14	3	0
Eastern Oyster	Benthic Invertebrate	Mean Precipitation	Exposure Factor	14	6	0	0
Eastern Oyster	Benthic Invertebrate	Mean Sea Surface Salinity	Exposure Factor	8	5	5	2
Eastern Oyster	Benthic Invertebrate	Mean Sea Surface Temperature	Exposure Factor	0	0	1	19
Eastern Oyster	Benthic Invertebrate	Ocean Acidification	Exposure Factor	0	0	0	20
Eastern Oyster	Benthic Invertebrate	Other Stressors	Sensitivity Attribute	0	4	6	15
Eastern Oyster	Benthic Invertebrate	Population Growth Rate	Sensitivity Attribute	5	9	4	7
Eastern Oyster	Benthic Invertebrate	Prey Specificity	Sensitivity Attribute	6	10	9	0
Eastern Oyster	Benthic Invertebrate	Sea Level Rise	Exposure Factor	7	3	1	9
Eastern Oyster	Benthic Invertebrate	Sensitivity to Ocean Acidification	Sensitivity Attribute	0	0	3	22
Eastern Oyster	Benthic Invertebrate	Sensitivity to Temperature	Sensitivity Attribute	17	6	2	0
Eastern Oyster	Benthic Invertebrate	Spawning Cycle	Sensitivity Attribute	9	11	5	0
Eastern Oyster	Benthic Invertebrate	Stock Size/Status	Sensitivity Attribute	3	8	11	3
Eastern Oyster	Benthic Invertebrate	Variability in Air Temperature	Exposure Factor	20	0	0	0
Eastern Oyster	Benthic Invertebrate	Variability in Ocean Acidification	Exposure Factor	20	0	0	0
Eastern Oyster	Benthic Invertebrate	Variability in Precipitation	Exposure Factor	13	7	0	0
Eastern Oyster	Benthic Invertebrate	Variability in Sea Surface Salinity	Exposure Factor	16	4	0	0
Eastern Oyster	Benthic Invertebrate	Variability in Sea Surface Temperature	Exposure Factor	19	1	0	0
Green Sea Urchin	Benthic Invertebrate	Adult Mobility	Sensitivity Attribute	0	1	19	5
Green Sea Urchin	Benthic Invertebrate	Air Temperature (Proxy for Nearshore Ocean Temp)	Exposure Factor	5	0	4	11
Green Sea Urchin	Benthic Invertebrate	Complexity in Reproductive Strategy	Sensitivity Attribute	15	9	1	0
Green Sea Urchin	Benthic Invertebrate	Currents	Exposure Factor	4	9	5	2
Green Sea Urchin	Benthic Invertebrate	Dispersal of Early Life Stages	Sensitivity Attribute	5	17	3	0
Green Sea Urchin	Benthic Invertebrate	Early Life History Survival and Settlement Requirements	Sensitivity Attribute	3	6	11	5
Green Sea Urchin	Benthic Invertebrate	Habitat Specificity	Sensitivity Attribute	2	12	11	0
Green Sea Urchin	Benthic Invertebrate	Mean Precipitation	Exposure Factor	16	4	0	0
Green Sea Urchin	Benthic Invertebrate	Mean Sea Surface Salinity	Exposure Factor	17	3	0	0
Green Sea Urchin	Benthic Invertebrate	Mean Sea Surface Temperature	Exposure Factor	0	0	2	18
Green Sea Urchin	Benthic Invertebrate	Ocean Acidification	Exposure Factor	0	0	0	20
Green Sea Urchin	Benthic Invertebrate	Other Stressors	Sensitivity Attribute	9	13	3	0
Green Sea Urchin	Benthic Invertebrate	Population Growth Rate	Sensitivity Attribute	3	10	9	3
Green Sea Urchin	Benthic Invertebrate	Prey Specificity	Sensitivity Attribute	10	8	6	1
Green Sea Urchin	Benthic Invertebrate	Sea Level Rise	Exposure Factor	18	2	0	0
Green Sea Urchin	Benthic Invertebrate	Sensitivity to Ocean Acidification	Sensitivity Attribute	0	7	4	14
Green Sea Urchin	Benthic Invertebrate	Sensitivity to Temperature	Sensitivity Attribute	9	14	2	0
Green Sea Urchin	Benthic Invertebrate	Spawning Cycle	Sensitivity Attribute	0	1	12	12
Green Sea Urchin	Benthic Invertebrate	Stock Size/Status	Sensitivity Attribute	4	9	8	4
Green Sea Urchin	Benthic Invertebrate	Variability in Air Temperature	Exposure Factor	20	0	0	0
Green Sea Urchin	Benthic Invertebrate	Variability in Ocean Acidification	Exposure Factor	20	0	0	0
Green Sea Urchin	Benthic Invertebrate	Variability in Precipitation	Exposure Factor	15	5	0	0
Green Sea Urchin	Benthic Invertebrate	Variability in Sea Surface Salinity	Exposure Factor	16	4	0	0
Green Sea Urchin	Benthic Invertebrate	Variability in Sea Surface Temperature	Exposure Factor	19	1	0	0
Haddock	Groundfish	Adult Mobility	Sensitivity Attribute	3	16	6	0
Haddock	Groundfish	Air Temperature (Proxy for Nearshore Ocean Temp)	Exposure Factor	20	0	0	0
Haddock	Groundfish	Complexity in Reproductive Strategy	Sensitivity Attribute	6	15	4	0
Haddock	Groundfish	Currents	Exposure Factor	3	11	6	0
Haddock	Groundfish	Dispersal of Early Life Stages	Sensitivity Attribute	10	14	1	0
Haddock	Groundfish	Early Life History Survival and Settlement Requirements	Sensitivity Attribute	2	9	13	1
Haddock	Groundfish	Habitat Specificity	Sensitivity Attribute	7	12	6	0
Haddock	Groundfish	Mean Precipitation	Exposure Factor	20	0	0	0
Haddock	Groundfish	Mean Sea Surface Salinity	Exposure Factor	15	3	2	0
Haddock	Groundfish	Mean Sea Surface Temperature	Exposure Factor	0	0	2	18
Haddock	Groundfish	Ocean Acidification	Exposure Factor	0	0	0	20
Haddock	Groundfish	Other Stressors	Sensitivity Attribute	18	6	1	0
Haddock	Groundfish	Population Growth Rate	Sensitivity Attribute	8	15	2	0
Haddock	Groundfish	Prey Specificity	Sensitivity Attribute	17	7	1	0
Haddock	Groundfish	Sea Level Rise	Exposure Factor	18	2	0	0
Haddock	Groundfish	Sensitivity to Ocean Acidification	Sensitivity Attribute	22	3	0	0
Haddock	Groundfish	Sensitivity to Temperature	Sensitivity Attribute	2	12	11	0
Haddock	Groundfish	Spawning Cycle	Sensitivity Attribute	2	13	7	3
Haddock	Groundfish	Stock Size/Status	Sensitivity Attribute	1	16	8	0
Haddock	Groundfish	Variability in Air Temperature	Exposure Factor	20	0	0	0
Haddock	Groundfish	Variability in Ocean Acidification	Exposure Factor	20	0	0	0
Haddock	Groundfish	Variability in Precipitation	Exposure Factor	20	0	0	0
Haddock	Groundfish	Variability in Sea Surface Salinity	Exposure Factor	16	4	0	0
Haddock	Groundfish	Variability in Sea Surface Temperature	Exposure Factor	20	0	0	0
Hickory Shad	Diadromous Fish	Adult Mobility	Sensitivity Attribute	17	8	0	0
Hickory Shad	Diadromous Fish	Air Temperature (Proxy for Nearshore Ocean Temp)	Exposure Factor	0	0	0	20
Hickory Shad	Diadromous Fish	Complexity in Reproductive Strategy	Sensitivity Attribute	0	2	12	11
Hickory Shad	Diadromous Fish	Currents	Exposure Factor	7	8	3	2
Hickory Shad	Diadromous Fish	Dispersal of Early Life Stages	Sensitivity Attribute	0	7	12	6
Hickory Shad	Diadromous Fish	Early Life History Survival and Settlement Requirements	Sensitivity Attribute	1	2	8	14
Hickory Shad	Diadromous Fish	Habitat Specificity	Sensitivity Attribute	1	8	10	6
Hickory Shad	Diadromous Fish	Mean Precipitation	Exposure Factor	14	6	0	0
Hickory Shad	Diadromous Fish	Mean Sea Surface Salinity	Exposure Factor	7	9	3	1
Hickory Shad	Diadromous Fish	Mean Sea Surface Temperature	Exposure Factor	0	0	1	19
Hickory Shad	Diadromous Fish	Ocean Acidification	Exposure Factor	0	0	0	20
Hickory Shad	Diadromous Fish	Other Stressors	Sensitivity Attribute	0	1	8	16
Hickory Shad	Diadromous Fish	Population Growth Rate	Sensitivity Attribute	4	11	8	2
Hickory Shad	Diadromous Fish	Prey Specificity	Sensitivity Attribute	11	10	4	0
Hickory Shad	Diadromous Fish	Sea Level Rise	Exposure Factor	6	6	3	5
Hickory Shad	Diadromous Fish	Sensitivity to Ocean Acidification	Sensitivity Attribute	19	5	1	0
Hickory Shad	Diadromous Fish	Sensitivity to Temperature	Sensitivity Attribute	1	11	12	1
Hickory Shad	Diadromous Fish	Spawning Cycle	Sensitivity Attribute	0	0	7	18
Hickory Shad	Diadromous Fish	Stock Size/Status	Sensitivity Attribute	2	6	9	8
Hickory Shad	Diadromous Fish	Variability in Air Temperature	Exposure Factor	20	0	0	0
Hickory Shad	Diadromous Fish	Variability in Ocean Acidification	Exposure Factor	20	0	0	0
Hickory Shad	Diadromous Fish	Variability in Precipitation	Exposure Factor	13	7	0	0
Hickory Shad	Diadromous Fish	Variability in Sea Surface Salinity	Exposure Factor	16	4	0	0
Hickory Shad	Diadromous Fish	Variability in Sea Surface Temperature	Exposure Factor	19	1	0	0
Horseshoe Crab	Benthic Invertebrate	Adult Mobility	Sensitivity Attribute	0	11	13	1
Horseshoe Crab	Benthic Invertebrate	Air Temperature (Proxy for Nearshore Ocean Temp)	Exposure Factor	5	0	3	12
Horseshoe Crab	Benthic Invertebrate	Complexity in Reproductive Strategy	Sensitivity Attribute	0	2	18	5
Horseshoe Crab	Benthic Invertebrate	Currents	Exposure Factor	7	8	3	2
Horseshoe Crab	Benthic Invertebrate	Dispersal of Early Life Stages	Sensitivity Attribute	0	7	14	4
Horseshoe Crab	Benthic Invertebrate	Early Life History Survival and Settlement Requirements	Sensitivity Attribute	5	14	6	0
Horseshoe Crab	Benthic Invertebrate	Habitat Specificity	Sensitivity Attribute	5	10	8	2
Horseshoe Crab	Benthic Invertebrate	Mean Precipitation	Exposure Factor	14	6	0	0
Horseshoe Crab	Benthic Invertebrate	Mean Sea Surface Salinity	Exposure Factor	2	8	9	1
Horseshoe Crab	Benthic Invertebrate	Mean Sea Surface Temperature	Exposure Factor	0	0	2	18
Horseshoe Crab	Benthic Invertebrate	Ocean Acidification	Exposure Factor	0	0	0	20
Horseshoe Crab	Benthic Invertebrate	Other Stressors	Sensitivity Attribute	1	12	12	0
Horseshoe Crab	Benthic Invertebrate	Population Growth Rate	Sensitivity Attribute	0	2	11	12
Horseshoe Crab	Benthic Invertebrate	Prey Specificity	Sensitivity Attribute	3	15	7	0
Horseshoe Crab	Benthic Invertebrate	Sea Level Rise	Exposure Factor	0	0	8	12
Horseshoe Crab	Benthic Invertebrate	Sensitivity to Ocean Acidification	Sensitivity Attribute	12	2	7	4
Horseshoe Crab	Benthic Invertebrate	Sensitivity to Temperature	Sensitivity Attribute	5	14	5	1
Horseshoe Crab	Benthic Invertebrate	Spawning Cycle	Sensitivity Attribute	0	6	17	2
Horseshoe Crab	Benthic Invertebrate	Stock Size/Status	Sensitivity Attribute	3	19	3	0
Horseshoe Crab	Benthic Invertebrate	Variability in Air Temperature	Exposure Factor	20	0	0	0
Horseshoe Crab	Benthic Invertebrate	Variability in Ocean Acidification	Exposure Factor	20	0	0	0
Horseshoe Crab	Benthic Invertebrate	Variability in Precipitation	Exposure Factor	13	7	0	0
Horseshoe Crab	Benthic Invertebrate	Variability in Sea Surface Salinity	Exposure Factor	16	4	0	0
Horseshoe Crab	Benthic Invertebrate	Variability in Sea Surface Temperature	Exposure Factor	19	1	0	0
Knobbed Whelk	Benthic Invertebrate	Adult Mobility	Sensitivity Attribute	0	4	16	5
Knobbed Whelk	Benthic Invertebrate	Air Temperature (Proxy for Nearshore Ocean Temp)	Exposure Factor	0	1	8	11
Knobbed Whelk	Benthic Invertebrate	Complexity in Reproductive Strategy	Sensitivity Attribute	8	12	5	0
Knobbed Whelk	Benthic Invertebrate	Currents	Exposure Factor	7	8	3	2
Knobbed Whelk	Benthic Invertebrate	Dispersal of Early Life Stages	Sensitivity Attribute	1	2	2	20
Knobbed Whelk	Benthic Invertebrate	Early Life History Survival and Settlement Requirements	Sensitivity Attribute	15	8	2	0
Knobbed Whelk	Benthic Invertebrate	Habitat Specificity	Sensitivity Attribute	9	11	4	1
Knobbed Whelk	Benthic Invertebrate	Mean Precipitation	Exposure Factor	14	6	0	0
Knobbed Whelk	Benthic Invertebrate	Mean Sea Surface Salinity	Exposure Factor	11	7	2	0
Knobbed Whelk	Benthic Invertebrate	Mean Sea Surface Temperature	Exposure Factor	0	0	2	18
Knobbed Whelk	Benthic Invertebrate	Ocean Acidification	Exposure Factor	0	0	0	20
Knobbed Whelk	Benthic Invertebrate	Other Stressors	Sensitivity Attribute	2	15	7	1
Knobbed Whelk	Benthic Invertebrate	Population Growth Rate	Sensitivity Attribute	7	10	5	3
Knobbed Whelk	Benthic Invertebrate	Prey Specificity	Sensitivity Attribute	3	12	6	4
Knobbed Whelk	Benthic Invertebrate	Sea Level Rise	Exposure Factor	11	6	2	1
Knobbed Whelk	Benthic Invertebrate	Sensitivity to Ocean Acidification	Sensitivity Attribute	0	0	3	22
Knobbed Whelk	Benthic Invertebrate	Sensitivity to Temperature	Sensitivity Attribute	10	13	2	0
Knobbed Whelk	Benthic Invertebrate	Spawning Cycle	Sensitivity Attribute	0	20	5	0
Knobbed Whelk	Benthic Invertebrate	Stock Size/Status	Sensitivity Attribute	5	10	6	4
Knobbed Whelk	Benthic Invertebrate	Variability in Air Temperature	Exposure Factor	20	0	0	0
Knobbed Whelk	Benthic Invertebrate	Variability in Ocean Acidification	Exposure Factor	20	0	0	0
Knobbed Whelk	Benthic Invertebrate	Variability in Precipitation	Exposure Factor	14	6	0	0
Knobbed Whelk	Benthic Invertebrate	Variability in Sea Surface Salinity	Exposure Factor	16	4	0	0
Knobbed Whelk	Benthic Invertebrate	Variability in Sea Surface Temperature	Exposure Factor	19	1	0	0
Little Skate	Elasmobranch	Adult Mobility	Sensitivity Attribute	3	11	11	0
Little Skate	Elasmobranch	Air Temperature (Proxy for Nearshore Ocean Temp)	Exposure Factor	20	0	0	0
Little Skate	Elasmobranch	Complexity in Reproductive Strategy	Sensitivity Attribute	18	6	1	0
Little Skate	Elasmobranch	Currents	Exposure Factor	3	11	6	0
Little Skate	Elasmobranch	Dispersal of Early Life Stages	Sensitivity Attribute	8	11	6	0
Little Skate	Elasmobranch	Early Life History Survival and Settlement Requirements	Sensitivity Attribute	22	3	0	0
Little Skate	Elasmobranch	Habitat Specificity	Sensitivity Attribute	20	5	0	0
Little Skate	Elasmobranch	Mean Precipitation	Exposure Factor	20	0	0	0
Little Skate	Elasmobranch	Mean Sea Surface Salinity	Exposure Factor	6	8	6	0
Little Skate	Elasmobranch	Mean Sea Surface Temperature	Exposure Factor	0	0	2	18
Little Skate	Elasmobranch	Ocean Acidification	Exposure Factor	0	0	0	20
Little Skate	Elasmobranch	Other Stressors	Sensitivity Attribute	16	7	1	1
Little Skate	Elasmobranch	Population Growth Rate	Sensitivity Attribute	0	8	12	5
Little Skate	Elasmobranch	Prey Specificity	Sensitivity Attribute	20	5	0	0
Little Skate	Elasmobranch	Sea Level Rise	Exposure Factor	18	2	0	0
Little Skate	Elasmobranch	Sensitivity to Ocean Acidification	Sensitivity Attribute	13	11	1	0
Little Skate	Elasmobranch	Sensitivity to Temperature	Sensitivity Attribute	9	9	3	4
Little Skate	Elasmobranch	Spawning Cycle	Sensitivity Attribute	21	3	1	0
Little Skate	Elasmobranch	Stock Size/Status	Sensitivity Attribute	1	22	2	0
Little Skate	Elasmobranch	Variability in Air Temperature	Exposure Factor	20	0	0	0
Little Skate	Elasmobranch	Variability in Ocean Acidification	Exposure Factor	20	0	0	0
Little Skate	Elasmobranch	Variability in Precipitation	Exposure Factor	20	0	0	0
Little Skate	Elasmobranch	Variability in Sea Surface Salinity	Exposure Factor	16	4	0	0
Little Skate	Elasmobranch	Variability in Sea Surface Temperature	Exposure Factor	20	0	0	0
Longfin Inshore Squid	Pelagic Fish and Cephalapods	Adult Mobility	Sensitivity Attribute	21	4	0	0
Longfin Inshore Squid	Pelagic Fish and Cephalapods	Air Temperature (Proxy for Nearshore Ocean Temp)	Exposure Factor	10	6	4	0
Longfin Inshore Squid	Pelagic Fish and Cephalapods	Complexity in Reproductive Strategy	Sensitivity Attribute	13	11	1	0
Longfin Inshore Squid	Pelagic Fish and Cephalapods	Currents	Exposure Factor	3	11	6	0
Longfin Inshore Squid	Pelagic Fish and Cephalapods	Dispersal of Early Life Stages	Sensitivity Attribute	7	15	3	0
Longfin Inshore Squid	Pelagic Fish and Cephalapods	Early Life History Survival and Settlement Requirements	Sensitivity Attribute	1	10	12	2
Longfin Inshore Squid	Pelagic Fish and Cephalapods	Habitat Specificity	Sensitivity Attribute	22	3	0	0
Longfin Inshore Squid	Pelagic Fish and Cephalapods	Mean Precipitation	Exposure Factor	19	1	0	0
Longfin Inshore Squid	Pelagic Fish and Cephalapods	Mean Sea Surface Salinity	Exposure Factor	4	7	7	2
Longfin Inshore Squid	Pelagic Fish and Cephalapods	Mean Sea Surface Temperature	Exposure Factor	0	0	1	19
Longfin Inshore Squid	Pelagic Fish and Cephalapods	Ocean Acidification	Exposure Factor	0	0	0	20
Longfin Inshore Squid	Pelagic Fish and Cephalapods	Other Stressors	Sensitivity Attribute	16	8	1	0
Longfin Inshore Squid	Pelagic Fish and Cephalapods	Population Growth Rate	Sensitivity Attribute	21	4	0	0
Longfin Inshore Squid	Pelagic Fish and Cephalapods	Prey Specificity	Sensitivity Attribute	16	9	0	0
Longfin Inshore Squid	Pelagic Fish and Cephalapods	Sea Level Rise	Exposure Factor	14	6	0	0
Longfin Inshore Squid	Pelagic Fish and Cephalapods	Sensitivity to Ocean Acidification	Sensitivity Attribute	16	9	0	0
Longfin Inshore Squid	Pelagic Fish and Cephalapods	Sensitivity to Temperature	Sensitivity Attribute	14	10	1	0
Longfin Inshore Squid	Pelagic Fish and Cephalapods	Spawning Cycle	Sensitivity Attribute	16	8	1	0
Longfin Inshore Squid	Pelagic Fish and Cephalapods	Stock Size/Status	Sensitivity Attribute	4	21	0	0
Longfin Inshore Squid	Pelagic Fish and Cephalapods	Variability in Air Temperature	Exposure Factor	20	0	0	0
Longfin Inshore Squid	Pelagic Fish and Cephalapods	Variability in Ocean Acidification	Exposure Factor	20	0	0	0
Longfin Inshore Squid	Pelagic Fish and Cephalapods	Variability in Precipitation	Exposure Factor	18	2	0	0
Longfin Inshore Squid	Pelagic Fish and Cephalapods	Variability in Sea Surface Salinity	Exposure Factor	16	4	0	0
Longfin Inshore Squid	Pelagic Fish and Cephalapods	Variability in Sea Surface Temperature	Exposure Factor	19	1	0	0
Monkfish	Groundfish	Adult Mobility	Sensitivity Attribute	0	18	7	0
Monkfish	Groundfish	Air Temperature (Proxy for Nearshore Ocean Temp)	Exposure Factor	20	0	0	0
Monkfish	Groundfish	Complexity in Reproductive Strategy	Sensitivity Attribute	10	12	3	0
Monkfish	Groundfish	Currents	Exposure Factor	3	11	6	0
Monkfish	Groundfish	Dispersal of Early Life Stages	Sensitivity Attribute	4	18	3	0
Monkfish	Groundfish	Early Life History Survival and Settlement Requirements	Sensitivity Attribute	10	9	4	2
Monkfish	Groundfish	Habitat Specificity	Sensitivity Attribute	16	6	3	0
Monkfish	Groundfish	Mean Precipitation	Exposure Factor	20	0	0	0
Monkfish	Groundfish	Mean Sea Surface Salinity	Exposure Factor	12	6	2	0
Monkfish	Groundfish	Mean Sea Surface Temperature	Exposure Factor	0	0	2	18
Monkfish	Groundfish	Ocean Acidification	Exposure Factor	0	0	0	20
Monkfish	Groundfish	Other Stressors	Sensitivity Attribute	13	11	1	0
Monkfish	Groundfish	Population Growth Rate	Sensitivity Attribute	0	4	16	5
Monkfish	Groundfish	Prey Specificity	Sensitivity Attribute	18	6	1	0
Monkfish	Groundfish	Sea Level Rise	Exposure Factor	18	2	0	0
Monkfish	Groundfish	Sensitivity to Ocean Acidification	Sensitivity Attribute	23	2	0	0
Monkfish	Groundfish	Sensitivity to Temperature	Sensitivity Attribute	3	18	4	0
Monkfish	Groundfish	Spawning Cycle	Sensitivity Attribute	2	12	10	1
Monkfish	Groundfish	Stock Size/Status	Sensitivity Attribute	4	18	3	0
Monkfish	Groundfish	Variability in Air Temperature	Exposure Factor	20	0	0	0
Monkfish	Groundfish	Variability in Ocean Acidification	Exposure Factor	20	0	0	0
Monkfish	Groundfish	Variability in Precipitation	Exposure Factor	20	0	0	0
Monkfish	Groundfish	Variability in Sea Surface Salinity	Exposure Factor	16	4	0	0
Monkfish	Groundfish	Variability in Sea Surface Temperature	Exposure Factor	20	0	0	0
Northern Kingfish	Coastal Fish	Adult Mobility	Sensitivity Attribute	14	11	0	0
Northern Kingfish	Coastal Fish	Air Temperature (Proxy for Nearshore Ocean Temp)	Exposure Factor	0	0	0	20
Northern Kingfish	Coastal Fish	Complexity in Reproductive Strategy	Sensitivity Attribute	7	10	6	2
Northern Kingfish	Coastal Fish	Currents	Exposure Factor	7	8	3	2
Northern Kingfish	Coastal Fish	Dispersal of Early Life Stages	Sensitivity Attribute	3	13	5	4
Northern Kingfish	Coastal Fish	Early Life History Survival and Settlement Requirements	Sensitivity Attribute	3	10	9	3
Northern Kingfish	Coastal Fish	Habitat Specificity	Sensitivity Attribute	15	10	0	0
Northern Kingfish	Coastal Fish	Mean Precipitation	Exposure Factor	16	4	0	0
Northern Kingfish	Coastal Fish	Mean Sea Surface Salinity	Exposure Factor	2	4	6	8
Northern Kingfish	Coastal Fish	Mean Sea Surface Temperature	Exposure Factor	0	0	1	19
Northern Kingfish	Coastal Fish	Ocean Acidification	Exposure Factor	0	0	0	20
Northern Kingfish	Coastal Fish	Other Stressors	Sensitivity Attribute	4	14	7	0
Northern Kingfish	Coastal Fish	Population Growth Rate	Sensitivity Attribute	19	6	0	0
Northern Kingfish	Coastal Fish	Prey Specificity	Sensitivity Attribute	12	12	1	0
Northern Kingfish	Coastal Fish	Sea Level Rise	Exposure Factor	14	6	0	0
Northern Kingfish	Coastal Fish	Sensitivity to Ocean Acidification	Sensitivity Attribute	11	13	1	0
Northern Kingfish	Coastal Fish	Sensitivity to Temperature	Sensitivity Attribute	19	6	0	0
Northern Kingfish	Coastal Fish	Spawning Cycle	Sensitivity Attribute	3	17	5	0
Northern Kingfish	Coastal Fish	Stock Size/Status	Sensitivity Attribute	7	9	6	3
Northern Kingfish	Coastal Fish	Variability in Air Temperature	Exposure Factor	20	0	0	0
Northern Kingfish	Coastal Fish	Variability in Ocean Acidification	Exposure Factor	20	0	0	0
Northern Kingfish	Coastal Fish	Variability in Precipitation	Exposure Factor	14	6	0	0
Northern Kingfish	Coastal Fish	Variability in Sea Surface Salinity	Exposure Factor	16	4	0	0
Northern Kingfish	Coastal Fish	Variability in Sea Surface Temperature	Exposure Factor	19	1	0	0
Northern Quahog	Benthic Invertebrate	Adult Mobility	Sensitivity Attribute	0	0	3	22
Northern Quahog	Benthic Invertebrate	Air Temperature (Proxy for Nearshore Ocean Temp)	Exposure Factor	5	0	2	13
Northern Quahog	Benthic Invertebrate	Complexity in Reproductive Strategy	Sensitivity Attribute	6	8	10	1
Northern Quahog	Benthic Invertebrate	Currents	Exposure Factor	6	8	4	2
Northern Quahog	Benthic Invertebrate	Dispersal of Early Life Stages	Sensitivity Attribute	4	13	8	0
Northern Quahog	Benthic Invertebrate	Early Life History Survival and Settlement Requirements	Sensitivity Attribute	2	14	9	0
Northern Quahog	Benthic Invertebrate	Habitat Specificity	Sensitivity Attribute	3	10	9	3
Northern Quahog	Benthic Invertebrate	Mean Precipitation	Exposure Factor	15	5	0	0
Northern Quahog	Benthic Invertebrate	Mean Sea Surface Salinity	Exposure Factor	8	7	5	0
Northern Quahog	Benthic Invertebrate	Mean Sea Surface Temperature	Exposure Factor	0	0	1	19
Northern Quahog	Benthic Invertebrate	Ocean Acidification	Exposure Factor	0	0	0	20
Northern Quahog	Benthic Invertebrate	Other Stressors	Sensitivity Attribute	0	1	9	15
Northern Quahog	Benthic Invertebrate	Population Growth Rate	Sensitivity Attribute	3	12	7	3
Northern Quahog	Benthic Invertebrate	Prey Specificity	Sensitivity Attribute	18	6	1	0
Northern Quahog	Benthic Invertebrate	Sea Level Rise	Exposure Factor	5	6	4	5
Northern Quahog	Benthic Invertebrate	Sensitivity to Ocean Acidification	Sensitivity Attribute	0	0	5	20
Northern Quahog	Benthic Invertebrate	Sensitivity to Temperature	Sensitivity Attribute	11	11	3	0
Northern Quahog	Benthic Invertebrate	Spawning Cycle	Sensitivity Attribute	4	12	9	0
Northern Quahog	Benthic Invertebrate	Stock Size/Status	Sensitivity Attribute	5	10	8	2
Northern Quahog	Benthic Invertebrate	Variability in Air Temperature	Exposure Factor	20	0	0	0
Northern Quahog	Benthic Invertebrate	Variability in Ocean Acidification	Exposure Factor	20	0	0	0
Northern Quahog	Benthic Invertebrate	Variability in Precipitation	Exposure Factor	15	5	0	0
Northern Quahog	Benthic Invertebrate	Variability in Sea Surface Salinity	Exposure Factor	16	4	0	0
Northern Quahog	Benthic Invertebrate	Variability in Sea Surface Temperature	Exposure Factor	20	0	0	0
Northern Shortfin Squid	Pelagic Fish and Cephalapods	Adult Mobility	Sensitivity Attribute	24	1	0	0
Northern Shortfin Squid	Pelagic Fish and Cephalapods	Air Temperature (Proxy for Nearshore Ocean Temp)	Exposure Factor	10	6	4	0
Northern Shortfin Squid	Pelagic Fish and Cephalapods	Complexity in Reproductive Strategy	Sensitivity Attribute	15	8	2	0
Northern Shortfin Squid	Pelagic Fish and Cephalapods	Currents	Exposure Factor	3	10	7	0
Northern Shortfin Squid	Pelagic Fish and Cephalapods	Dispersal of Early Life Stages	Sensitivity Attribute	19	6	0	0
Northern Shortfin Squid	Pelagic Fish and Cephalapods	Early Life History Survival and Settlement Requirements	Sensitivity Attribute	4	8	11	2
Northern Shortfin Squid	Pelagic Fish and Cephalapods	Habitat Specificity	Sensitivity Attribute	21	4	0	0
Northern Shortfin Squid	Pelagic Fish and Cephalapods	Mean Precipitation	Exposure Factor	19	1	0	0
Northern Shortfin Squid	Pelagic Fish and Cephalapods	Mean Sea Surface Salinity	Exposure Factor	10	7	2	1
Northern Shortfin Squid	Pelagic Fish and Cephalapods	Mean Sea Surface Temperature	Exposure Factor	0	0	1	19
Northern Shortfin Squid	Pelagic Fish and Cephalapods	Ocean Acidification	Exposure Factor	0	0	0	20
Northern Shortfin Squid	Pelagic Fish and Cephalapods	Other Stressors	Sensitivity Attribute	21	4	0	0
Northern Shortfin Squid	Pelagic Fish and Cephalapods	Population Growth Rate	Sensitivity Attribute	23	2	0	0
Northern Shortfin Squid	Pelagic Fish and Cephalapods	Prey Specificity	Sensitivity Attribute	18	7	0	0
Northern Shortfin Squid	Pelagic Fish and Cephalapods	Sea Level Rise	Exposure Factor	17	3	0	0
Northern Shortfin Squid	Pelagic Fish and Cephalapods	Sensitivity to Ocean Acidification	Sensitivity Attribute	14	6	0	5
Northern Shortfin Squid	Pelagic Fish and Cephalapods	Sensitivity to Temperature	Sensitivity Attribute	17	8	0	0
Northern Shortfin Squid	Pelagic Fish and Cephalapods	Spawning Cycle	Sensitivity Attribute	19	5	1	0
Northern Shortfin Squid	Pelagic Fish and Cephalapods	Stock Size/Status	Sensitivity Attribute	7	10	7	1
Northern Shortfin Squid	Pelagic Fish and Cephalapods	Variability in Air Temperature	Exposure Factor	20	0	0	0
Northern Shortfin Squid	Pelagic Fish and Cephalapods	Variability in Ocean Acidification	Exposure Factor	20	0	0	0
Northern Shortfin Squid	Pelagic Fish and Cephalapods	Variability in Precipitation	Exposure Factor	18	2	0	0
Northern Shortfin Squid	Pelagic Fish and Cephalapods	Variability in Sea Surface Salinity	Exposure Factor	16	4	0	0
Northern Shortfin Squid	Pelagic Fish and Cephalapods	Variability in Sea Surface Temperature	Exposure Factor	19	1	0	0
Northern Shrimp	Benthic Invertebrate	Adult Mobility	Sensitivity Attribute	10	12	3	0
Northern Shrimp	Benthic Invertebrate	Air Temperature (Proxy for Nearshore Ocean Temp)	Exposure Factor	13	5	2	0
Northern Shrimp	Benthic Invertebrate	Complexity in Reproductive Strategy	Sensitivity Attribute	0	8	14	3
Northern Shrimp	Benthic Invertebrate	Currents	Exposure Factor	3	11	6	0
Northern Shrimp	Benthic Invertebrate	Dispersal of Early Life Stages	Sensitivity Attribute	3	16	6	0
Northern Shrimp	Benthic Invertebrate	Early Life History Survival and Settlement Requirements	Sensitivity Attribute	0	5	18	2
Northern Shrimp	Benthic Invertebrate	Habitat Specificity	Sensitivity Attribute	2	8	13	2
Northern Shrimp	Benthic Invertebrate	Mean Precipitation	Exposure Factor	18	2	0	0
Northern Shrimp	Benthic Invertebrate	Mean Sea Surface Salinity	Exposure Factor	19	1	0	0
Northern Shrimp	Benthic Invertebrate	Mean Sea Surface Temperature	Exposure Factor	0	0	1	19
Northern Shrimp	Benthic Invertebrate	Ocean Acidification	Exposure Factor	0	0	0	20
Northern Shrimp	Benthic Invertebrate	Other Stressors	Sensitivity Attribute	5	9	9	2
Northern Shrimp	Benthic Invertebrate	Population Growth Rate	Sensitivity Attribute	21	3	1	0
Northern Shrimp	Benthic Invertebrate	Prey Specificity	Sensitivity Attribute	8	17	0	0
Northern Shrimp	Benthic Invertebrate	Sea Level Rise	Exposure Factor	11	7	1	1
Northern Shrimp	Benthic Invertebrate	Sensitivity to Ocean Acidification	Sensitivity Attribute	12	3	4	6
Northern Shrimp	Benthic Invertebrate	Sensitivity to Temperature	Sensitivity Attribute	0	4	11	10
Northern Shrimp	Benthic Invertebrate	Spawning Cycle	Sensitivity Attribute	0	6	10	9
Northern Shrimp	Benthic Invertebrate	Stock Size/Status	Sensitivity Attribute	0	0	10	15
Northern Shrimp	Benthic Invertebrate	Variability in Air Temperature	Exposure Factor	20	0	0	0
Northern Shrimp	Benthic Invertebrate	Variability in Ocean Acidification	Exposure Factor	20	0	0	0
Northern Shrimp	Benthic Invertebrate	Variability in Precipitation	Exposure Factor	18	2	0	0
Northern Shrimp	Benthic Invertebrate	Variability in Sea Surface Salinity	Exposure Factor	16	4	0	0
Northern Shrimp	Benthic Invertebrate	Variability in Sea Surface Temperature	Exposure Factor	19	1	0	0
Ocean Pout	Groundfish	Adult Mobility	Sensitivity Attribute	0	4	19	2
Ocean Pout	Groundfish	Air Temperature (Proxy for Nearshore Ocean Temp)	Exposure Factor	20	0	0	0
Ocean Pout	Groundfish	Complexity in Reproductive Strategy	Sensitivity Attribute	12	13	0	0
Ocean Pout	Groundfish	Currents	Exposure Factor	3	11	6	0
Ocean Pout	Groundfish	Dispersal of Early Life Stages	Sensitivity Attribute	0	0	8	17
Ocean Pout	Groundfish	Early Life History Survival and Settlement Requirements	Sensitivity Attribute	3	11	9	2
Ocean Pout	Groundfish	Habitat Specificity	Sensitivity Attribute	14	5	5	1
Ocean Pout	Groundfish	Mean Precipitation	Exposure Factor	20	0	0	0
Ocean Pout	Groundfish	Mean Sea Surface Salinity	Exposure Factor	13	5	2	0
Ocean Pout	Groundfish	Mean Sea Surface Temperature	Exposure Factor	0	0	2	18
Ocean Pout	Groundfish	Ocean Acidification	Exposure Factor	0	0	0	20
Ocean Pout	Groundfish	Other Stressors	Sensitivity Attribute	10	13	2	0
Ocean Pout	Groundfish	Population Growth Rate	Sensitivity Attribute	0	4	16	5
Ocean Pout	Groundfish	Prey Specificity	Sensitivity Attribute	11	11	3	0
Ocean Pout	Groundfish	Sea Level Rise	Exposure Factor	18	2	0	0
Ocean Pout	Groundfish	Sensitivity to Ocean Acidification	Sensitivity Attribute	13	10	2	0
Ocean Pout	Groundfish	Sensitivity to Temperature	Sensitivity Attribute	1	6	16	2
Ocean Pout	Groundfish	Spawning Cycle	Sensitivity Attribute	1	21	3	0
Ocean Pout	Groundfish	Stock Size/Status	Sensitivity Attribute	0	2	5	18
Ocean Pout	Groundfish	Variability in Air Temperature	Exposure Factor	20	0	0	0
Ocean Pout	Groundfish	Variability in Ocean Acidification	Exposure Factor	20	0	0	0
Ocean Pout	Groundfish	Variability in Precipitation	Exposure Factor	20	0	0	0
Ocean Pout	Groundfish	Variability in Sea Surface Salinity	Exposure Factor	16	4	0	0
Ocean Pout	Groundfish	Variability in Sea Surface Temperature	Exposure Factor	20	0	0	0
Ocean Quahog	Benthic Invertebrate	Adult Mobility	Sensitivity Attribute	0	0	3	22
Ocean Quahog	Benthic Invertebrate	Air Temperature (Proxy for Nearshore Ocean Temp)	Exposure Factor	10	1	8	1
Ocean Quahog	Benthic Invertebrate	Complexity in Reproductive Strategy	Sensitivity Attribute	15	7	3	0
Ocean Quahog	Benthic Invertebrate	Currents	Exposure Factor	3	11	6	0
Ocean Quahog	Benthic Invertebrate	Dispersal of Early Life Stages	Sensitivity Attribute	7	14	3	1
Ocean Quahog	Benthic Invertebrate	Early Life History Survival and Settlement Requirements	Sensitivity Attribute	7	10	8	0
Ocean Quahog	Benthic Invertebrate	Habitat Specificity	Sensitivity Attribute	9	12	4	0
Ocean Quahog	Benthic Invertebrate	Mean Precipitation	Exposure Factor	18	2	0	0
Ocean Quahog	Benthic Invertebrate	Mean Sea Surface Salinity	Exposure Factor	6	9	5	0
Ocean Quahog	Benthic Invertebrate	Mean Sea Surface Temperature	Exposure Factor	0	0	2	18
Ocean Quahog	Benthic Invertebrate	Ocean Acidification	Exposure Factor	0	0	0	20
Ocean Quahog	Benthic Invertebrate	Other Stressors	Sensitivity Attribute	13	10	2	0
Ocean Quahog	Benthic Invertebrate	Population Growth Rate	Sensitivity Attribute	0	0	2	23
Ocean Quahog	Benthic Invertebrate	Prey Specificity	Sensitivity Attribute	15	9	1	0
Ocean Quahog	Benthic Invertebrate	Sea Level Rise	Exposure Factor	14	1	1	4
Ocean Quahog	Benthic Invertebrate	Sensitivity to Ocean Acidification	Sensitivity Attribute	0	0	3	22
Ocean Quahog	Benthic Invertebrate	Sensitivity to Temperature	Sensitivity Attribute	3	10	10	2
Ocean Quahog	Benthic Invertebrate	Spawning Cycle	Sensitivity Attribute	7	16	2	0
Ocean Quahog	Benthic Invertebrate	Stock Size/Status	Sensitivity Attribute	20	5	0	0
Ocean Quahog	Benthic Invertebrate	Variability in Air Temperature	Exposure Factor	20	0	0	0
Ocean Quahog	Benthic Invertebrate	Variability in Ocean Acidification	Exposure Factor	20	0	0	0
Ocean Quahog	Benthic Invertebrate	Variability in Precipitation	Exposure Factor	18	2	0	0
Ocean Quahog	Benthic Invertebrate	Variability in Sea Surface Salinity	Exposure Factor	16	4	0	0
Ocean Quahog	Benthic Invertebrate	Variability in Sea Surface Temperature	Exposure Factor	20	0	0	0
Offshore Hake	Groundfish	Adult Mobility	Sensitivity Attribute	12	10	3	0
Offshore Hake	Groundfish	Air Temperature (Proxy for Nearshore Ocean Temp)	Exposure Factor	20	0	0	0
Offshore Hake	Groundfish	Complexity in Reproductive Strategy	Sensitivity Attribute	10	8	5	2
Offshore Hake	Groundfish	Currents	Exposure Factor	3	11	6	0
Offshore Hake	Groundfish	Dispersal of Early Life Stages	Sensitivity Attribute	6	15	4	0
Offshore Hake	Groundfish	Early Life History Survival and Settlement Requirements	Sensitivity Attribute	4	10	9	2
Offshore Hake	Groundfish	Habitat Specificity	Sensitivity Attribute	13	12	0	0
Offshore Hake	Groundfish	Mean Precipitation	Exposure Factor	20	0	0	0
Offshore Hake	Groundfish	Mean Sea Surface Salinity	Exposure Factor	10	7	3	0
Offshore Hake	Groundfish	Mean Sea Surface Temperature	Exposure Factor	0	0	2	18
Offshore Hake	Groundfish	Ocean Acidification	Exposure Factor	0	0	0	20
Offshore Hake	Groundfish	Other Stressors	Sensitivity Attribute	13	8	3	1
Offshore Hake	Groundfish	Population Growth Rate	Sensitivity Attribute	3	13	8	1
Offshore Hake	Groundfish	Prey Specificity	Sensitivity Attribute	16	9	0	0
Offshore Hake	Groundfish	Sea Level Rise	Exposure Factor	18	2	0	0
Offshore Hake	Groundfish	Sensitivity to Ocean Acidification	Sensitivity Attribute	15	10	0	0
Offshore Hake	Groundfish	Sensitivity to Temperature	Sensitivity Attribute	11	10	4	0
Offshore Hake	Groundfish	Spawning Cycle	Sensitivity Attribute	15	9	1	0
Offshore Hake	Groundfish	Stock Size/Status	Sensitivity Attribute	4	11	6	4
Offshore Hake	Groundfish	Variability in Air Temperature	Exposure Factor	20	0	0	0
Offshore Hake	Groundfish	Variability in Ocean Acidification	Exposure Factor	20	0	0	0
Offshore Hake	Groundfish	Variability in Precipitation	Exposure Factor	20	0	0	0
Offshore Hake	Groundfish	Variability in Sea Surface Salinity	Exposure Factor	16	4	0	0
Offshore Hake	Groundfish	Variability in Sea Surface Temperature	Exposure Factor	20	0	0	0
Pollock	Groundfish	Adult Mobility	Sensitivity Attribute	8	16	1	0
Pollock	Groundfish	Air Temperature (Proxy for Nearshore Ocean Temp)	Exposure Factor	20	0	0	0
Pollock	Groundfish	Complexity in Reproductive Strategy	Sensitivity Attribute	11	13	1	0
Pollock	Groundfish	Currents	Exposure Factor	3	11	6	0
Pollock	Groundfish	Dispersal of Early Life Stages	Sensitivity Attribute	22	3	0	0
Pollock	Groundfish	Early Life History Survival and Settlement Requirements	Sensitivity Attribute	0	11	14	0
Pollock	Groundfish	Habitat Specificity	Sensitivity Attribute	17	8	0	0
Pollock	Groundfish	Mean Precipitation	Exposure Factor	20	0	0	0
Pollock	Groundfish	Mean Sea Surface Salinity	Exposure Factor	16	3	1	0
Pollock	Groundfish	Mean Sea Surface Temperature	Exposure Factor	0	0	2	18
Pollock	Groundfish	Ocean Acidification	Exposure Factor	0	0	0	20
Pollock	Groundfish	Other Stressors	Sensitivity Attribute	15	10	0	0
Pollock	Groundfish	Population Growth Rate	Sensitivity Attribute	0	6	14	5
Pollock	Groundfish	Prey Specificity	Sensitivity Attribute	12	13	0	0
Pollock	Groundfish	Sea Level Rise	Exposure Factor	18	2	0	0
Pollock	Groundfish	Sensitivity to Ocean Acidification	Sensitivity Attribute	13	10	2	0
Pollock	Groundfish	Sensitivity to Temperature	Sensitivity Attribute	6	15	4	0
Pollock	Groundfish	Spawning Cycle	Sensitivity Attribute	1	19	5	0
Pollock	Groundfish	Stock Size/Status	Sensitivity Attribute	23	2	0	0
Pollock	Groundfish	Variability in Air Temperature	Exposure Factor	20	0	0	0
Pollock	Groundfish	Variability in Ocean Acidification	Exposure Factor	20	0	0	0
Pollock	Groundfish	Variability in Precipitation	Exposure Factor	20	0	0	0
Pollock	Groundfish	Variability in Sea Surface Salinity	Exposure Factor	16	4	0	0
Pollock	Groundfish	Variability in Sea Surface Temperature	Exposure Factor	20	0	0	0
Porbeagle	Elasmobranch	Adult Mobility	Sensitivity Attribute	25	0	0	0
Porbeagle	Elasmobranch	Air Temperature (Proxy for Nearshore Ocean Temp)	Exposure Factor	20	0	0	0
Porbeagle	Elasmobranch	Complexity in Reproductive Strategy	Sensitivity Attribute	17	7	1	0
Porbeagle	Elasmobranch	Currents	Exposure Factor	3	11	6	0
Porbeagle	Elasmobranch	Dispersal of Early Life Stages	Sensitivity Attribute	25	0	0	0
Porbeagle	Elasmobranch	Early Life History Survival and Settlement Requirements	Sensitivity Attribute	25	0	0	0
Porbeagle	Elasmobranch	Habitat Specificity	Sensitivity Attribute	19	5	1	0
Porbeagle	Elasmobranch	Mean Precipitation	Exposure Factor	20	0	0	0
Porbeagle	Elasmobranch	Mean Sea Surface Salinity	Exposure Factor	8	6	4	2
Porbeagle	Elasmobranch	Mean Sea Surface Temperature	Exposure Factor	0	0	2	18
Porbeagle	Elasmobranch	Ocean Acidification	Exposure Factor	0	0	0	20
Porbeagle	Elasmobranch	Other Stressors	Sensitivity Attribute	16	8	1	0
Porbeagle	Elasmobranch	Population Growth Rate	Sensitivity Attribute	0	0	1	24
Porbeagle	Elasmobranch	Prey Specificity	Sensitivity Attribute	19	6	0	0
Porbeagle	Elasmobranch	Sea Level Rise	Exposure Factor	18	2	0	0
Porbeagle	Elasmobranch	Sensitivity to Ocean Acidification	Sensitivity Attribute	23	2	0	0
Porbeagle	Elasmobranch	Sensitivity to Temperature	Sensitivity Attribute	6	14	5	0
Porbeagle	Elasmobranch	Spawning Cycle	Sensitivity Attribute	8	5	12	0
Porbeagle	Elasmobranch	Stock Size/Status	Sensitivity Attribute	0	0	4	21
Porbeagle	Elasmobranch	Variability in Air Temperature	Exposure Factor	20	0	0	0
Porbeagle	Elasmobranch	Variability in Ocean Acidification	Exposure Factor	20	0	0	0
Porbeagle	Elasmobranch	Variability in Precipitation	Exposure Factor	20	0	0	0
Porbeagle	Elasmobranch	Variability in Sea Surface Salinity	Exposure Factor	16	4	0	0
Porbeagle	Elasmobranch	Variability in Sea Surface Temperature	Exposure Factor	20	0	0	0
Rainbow Smelt	Diadromous Fish	Adult Mobility	Sensitivity Attribute	7	13	5	0
Rainbow Smelt	Diadromous Fish	Air Temperature (Proxy for Nearshore Ocean Temp)	Exposure Factor	0	0	0	20
Rainbow Smelt	Diadromous Fish	Complexity in Reproductive Strategy	Sensitivity Attribute	1	7	13	4
Rainbow Smelt	Diadromous Fish	Currents	Exposure Factor	7	8	3	2
Rainbow Smelt	Diadromous Fish	Dispersal of Early Life Stages	Sensitivity Attribute	0	7	14	4
Rainbow Smelt	Diadromous Fish	Early Life History Survival and Settlement Requirements	Sensitivity Attribute	0	3	13	9
Rainbow Smelt	Diadromous Fish	Habitat Specificity	Sensitivity Attribute	4	4	9	8
Rainbow Smelt	Diadromous Fish	Mean Precipitation	Exposure Factor	14	6	0	0
Rainbow Smelt	Diadromous Fish	Mean Sea Surface Salinity	Exposure Factor	18	2	0	0
Rainbow Smelt	Diadromous Fish	Mean Sea Surface Temperature	Exposure Factor	0	0	1	19
Rainbow Smelt	Diadromous Fish	Ocean Acidification	Exposure Factor	0	0	0	20
Rainbow Smelt	Diadromous Fish	Other Stressors	Sensitivity Attribute	0	2	13	10
Rainbow Smelt	Diadromous Fish	Population Growth Rate	Sensitivity Attribute	16	8	1	0
Rainbow Smelt	Diadromous Fish	Prey Specificity	Sensitivity Attribute	14	10	1	0
Rainbow Smelt	Diadromous Fish	Sea Level Rise	Exposure Factor	0	4	9	7
Rainbow Smelt	Diadromous Fish	Sensitivity to Ocean Acidification	Sensitivity Attribute	10	14	1	0
Rainbow Smelt	Diadromous Fish	Sensitivity to Temperature	Sensitivity Attribute	1	9	11	4
Rainbow Smelt	Diadromous Fish	Spawning Cycle	Sensitivity Attribute	0	3	11	11
Rainbow Smelt	Diadromous Fish	Stock Size/Status	Sensitivity Attribute	2	6	10	7
Rainbow Smelt	Diadromous Fish	Variability in Air Temperature	Exposure Factor	20	0	0	0
Rainbow Smelt	Diadromous Fish	Variability in Ocean Acidification	Exposure Factor	20	0	0	0
Rainbow Smelt	Diadromous Fish	Variability in Precipitation	Exposure Factor	13	7	0	0
Rainbow Smelt	Diadromous Fish	Variability in Sea Surface Salinity	Exposure Factor	16	4	0	0
Rainbow Smelt	Diadromous Fish	Variability in Sea Surface Temperature	Exposure Factor	19	1	0	0
Red Drum	Coastal Fish	Adult Mobility	Sensitivity Attribute	13	10	2	0
Red Drum	Coastal Fish	Air Temperature (Proxy for Nearshore Ocean Temp)	Exposure Factor	0	0	0	20
Red Drum	Coastal Fish	Complexity in Reproductive Strategy	Sensitivity Attribute	13	12	0	0
Red Drum	Coastal Fish	Currents	Exposure Factor	7	8	3	2
Red Drum	Coastal Fish	Dispersal of Early Life Stages	Sensitivity Attribute	1	18	6	0
Red Drum	Coastal Fish	Early Life History Survival and Settlement Requirements	Sensitivity Attribute	0	9	13	3
Red Drum	Coastal Fish	Habitat Specificity	Sensitivity Attribute	5	15	5	0
Red Drum	Coastal Fish	Mean Precipitation	Exposure Factor	16	4	0	0
Red Drum	Coastal Fish	Mean Sea Surface Salinity	Exposure Factor	3	5	5	7
Red Drum	Coastal Fish	Mean Sea Surface Temperature	Exposure Factor	0	0	1	19
Red Drum	Coastal Fish	Ocean Acidification	Exposure Factor	0	0	0	20
Red Drum	Coastal Fish	Other Stressors	Sensitivity Attribute	2	11	11	1
Red Drum	Coastal Fish	Population Growth Rate	Sensitivity Attribute	0	6	15	4
Red Drum	Coastal Fish	Prey Specificity	Sensitivity Attribute	14	11	0	0
Red Drum	Coastal Fish	Sea Level Rise	Exposure Factor	0	3	8	9
Red Drum	Coastal Fish	Sensitivity to Ocean Acidification	Sensitivity Attribute	11	10	3	1
Red Drum	Coastal Fish	Sensitivity to Temperature	Sensitivity Attribute	13	11	1	0
Red Drum	Coastal Fish	Spawning Cycle	Sensitivity Attribute	0	12	12	1
Red Drum	Coastal Fish	Stock Size/Status	Sensitivity Attribute	5	14	5	1
Red Drum	Coastal Fish	Variability in Air Temperature	Exposure Factor	20	0	0	0
Red Drum	Coastal Fish	Variability in Ocean Acidification	Exposure Factor	20	0	0	0
Red Drum	Coastal Fish	Variability in Precipitation	Exposure Factor	14	6	0	0
Red Drum	Coastal Fish	Variability in Sea Surface Salinity	Exposure Factor	16	4	0	0
Red Drum	Coastal Fish	Variability in Sea Surface Temperature	Exposure Factor	19	1	0	0
Red Hake	Groundfish	Adult Mobility	Sensitivity Attribute	16	8	1	0
Red Hake	Groundfish	Air Temperature (Proxy for Nearshore Ocean Temp)	Exposure Factor	20	0	0	0
Red Hake	Groundfish	Complexity in Reproductive Strategy	Sensitivity Attribute	10	13	2	0
Red Hake	Groundfish	Currents	Exposure Factor	3	11	6	0
Red Hake	Groundfish	Dispersal of Early Life Stages	Sensitivity Attribute	3	12	5	5
Red Hake	Groundfish	Early Life History Survival and Settlement Requirements	Sensitivity Attribute	5	9	9	2
Red Hake	Groundfish	Habitat Specificity	Sensitivity Attribute	12	7	6	0
Red Hake	Groundfish	Mean Precipitation	Exposure Factor	20	0	0	0
Red Hake	Groundfish	Mean Sea Surface Salinity	Exposure Factor	9	8	3	0
Red Hake	Groundfish	Mean Sea Surface Temperature	Exposure Factor	0	0	2	18
Red Hake	Groundfish	Ocean Acidification	Exposure Factor	0	0	0	20
Red Hake	Groundfish	Other Stressors	Sensitivity Attribute	6	15	4	0
Red Hake	Groundfish	Population Growth Rate	Sensitivity Attribute	9	14	2	0
Red Hake	Groundfish	Prey Specificity	Sensitivity Attribute	19	6	0	0
Red Hake	Groundfish	Sea Level Rise	Exposure Factor	18	2	0	0
Red Hake	Groundfish	Sensitivity to Ocean Acidification	Sensitivity Attribute	10	11	4	0
Red Hake	Groundfish	Sensitivity to Temperature	Sensitivity Attribute	8	15	2	0
Red Hake	Groundfish	Spawning Cycle	Sensitivity Attribute	3	18	4	0
Red Hake	Groundfish	Stock Size/Status	Sensitivity Attribute	22	3	0	0
Red Hake	Groundfish	Variability in Air Temperature	Exposure Factor	20	0	0	0
Red Hake	Groundfish	Variability in Ocean Acidification	Exposure Factor	20	0	0	0
Red Hake	Groundfish	Variability in Precipitation	Exposure Factor	20	0	0	0
Red Hake	Groundfish	Variability in Sea Surface Salinity	Exposure Factor	16	4	0	0
Red Hake	Groundfish	Variability in Sea Surface Temperature	Exposure Factor	20	0	0	0
Rosette Skate	Elasmobranch	Adult Mobility	Sensitivity Attribute	3	11	10	1
Rosette Skate	Elasmobranch	Air Temperature (Proxy for Nearshore Ocean Temp)	Exposure Factor	20	0	0	0
Rosette Skate	Elasmobranch	Complexity in Reproductive Strategy	Sensitivity Attribute	16	7	1	1
Rosette Skate	Elasmobranch	Currents	Exposure Factor	3	11	6	0
Rosette Skate	Elasmobranch	Dispersal of Early Life Stages	Sensitivity Attribute	9	10	6	0
Rosette Skate	Elasmobranch	Early Life History Survival and Settlement Requirements	Sensitivity Attribute	24	1	0	0
Rosette Skate	Elasmobranch	Habitat Specificity	Sensitivity Attribute	21	4	0	0
Rosette Skate	Elasmobranch	Mean Precipitation	Exposure Factor	20	0	0	0
Rosette Skate	Elasmobranch	Mean Sea Surface Salinity	Exposure Factor	3	5	7	5
Rosette Skate	Elasmobranch	Mean Sea Surface Temperature	Exposure Factor	0	0	2	18
Rosette Skate	Elasmobranch	Ocean Acidification	Exposure Factor	0	0	0	20
Rosette Skate	Elasmobranch	Other Stressors	Sensitivity Attribute	18	5	1	1
Rosette Skate	Elasmobranch	Population Growth Rate	Sensitivity Attribute	1	6	13	5
Rosette Skate	Elasmobranch	Prey Specificity	Sensitivity Attribute	23	2	0	0
Rosette Skate	Elasmobranch	Sea Level Rise	Exposure Factor	18	2	0	0
Rosette Skate	Elasmobranch	Sensitivity to Ocean Acidification	Sensitivity Attribute	15	10	0	0
Rosette Skate	Elasmobranch	Sensitivity to Temperature	Sensitivity Attribute	20	5	0	0
Rosette Skate	Elasmobranch	Spawning Cycle	Sensitivity Attribute	18	6	1	0
Rosette Skate	Elasmobranch	Stock Size/Status	Sensitivity Attribute	0	1	22	2
Rosette Skate	Elasmobranch	Variability in Air Temperature	Exposure Factor	20	0	0	0
Rosette Skate	Elasmobranch	Variability in Ocean Acidification	Exposure Factor	20	0	0	0
Rosette Skate	Elasmobranch	Variability in Precipitation	Exposure Factor	20	0	0	0
Rosette Skate	Elasmobranch	Variability in Sea Surface Salinity	Exposure Factor	16	4	0	0
Rosette Skate	Elasmobranch	Variability in Sea Surface Temperature	Exposure Factor	20	0	0	0
Sand Lances	Pelagic Fish and Cephalapods	Adult Mobility	Sensitivity Attribute	0	9	13	3
Sand Lances	Pelagic Fish and Cephalapods	Air Temperature (Proxy for Nearshore Ocean Temp)	Exposure Factor	1	6	11	2
Sand Lances	Pelagic Fish and Cephalapods	Complexity in Reproductive Strategy	Sensitivity Attribute	10	13	2	0
Sand Lances	Pelagic Fish and Cephalapods	Currents	Exposure Factor	3	10	6	1
Sand Lances	Pelagic Fish and Cephalapods	Dispersal of Early Life Stages	Sensitivity Attribute	12	12	1	0
Sand Lances	Pelagic Fish and Cephalapods	Early Life History Survival and Settlement Requirements	Sensitivity Attribute	3	11	11	0
Sand Lances	Pelagic Fish and Cephalapods	Habitat Specificity	Sensitivity Attribute	7	11	7	0
Sand Lances	Pelagic Fish and Cephalapods	Mean Precipitation	Exposure Factor	18	2	0	0
Sand Lances	Pelagic Fish and Cephalapods	Mean Sea Surface Salinity	Exposure Factor	9	6	5	0
Sand Lances	Pelagic Fish and Cephalapods	Mean Sea Surface Temperature	Exposure Factor	0	0	1	19
Sand Lances	Pelagic Fish and Cephalapods	Ocean Acidification	Exposure Factor	0	0	0	20
Sand Lances	Pelagic Fish and Cephalapods	Other Stressors	Sensitivity Attribute	7	12	5	1
Sand Lances	Pelagic Fish and Cephalapods	Population Growth Rate	Sensitivity Attribute	15	10	0	0
Sand Lances	Pelagic Fish and Cephalapods	Prey Specificity	Sensitivity Attribute	17	8	0	0
Sand Lances	Pelagic Fish and Cephalapods	Sea Level Rise	Exposure Factor	2	5	10	3
Sand Lances	Pelagic Fish and Cephalapods	Sensitivity to Ocean Acidification	Sensitivity Attribute	15	10	0	0
Sand Lances	Pelagic Fish and Cephalapods	Sensitivity to Temperature	Sensitivity Attribute	2	10	12	1
Sand Lances	Pelagic Fish and Cephalapods	Spawning Cycle	Sensitivity Attribute	0	8	17	0
Sand Lances	Pelagic Fish and Cephalapods	Stock Size/Status	Sensitivity Attribute	11	11	3	0
Sand Lances	Pelagic Fish and Cephalapods	Variability in Air Temperature	Exposure Factor	20	0	0	0
Sand Lances	Pelagic Fish and Cephalapods	Variability in Ocean Acidification	Exposure Factor	20	0	0	0
Sand Lances	Pelagic Fish and Cephalapods	Variability in Precipitation	Exposure Factor	17	3	0	0
Sand Lances	Pelagic Fish and Cephalapods	Variability in Sea Surface Salinity	Exposure Factor	16	4	0	0
Sand Lances	Pelagic Fish and Cephalapods	Variability in Sea Surface Temperature	Exposure Factor	19	1	0	0
Sand Tiger	Elasmobranch	Adult Mobility	Sensitivity Attribute	24	1	0	0
Sand Tiger	Elasmobranch	Air Temperature (Proxy for Nearshore Ocean Temp)	Exposure Factor	20	0	0	0
Sand Tiger	Elasmobranch	Complexity in Reproductive Strategy	Sensitivity Attribute	8	15	2	0
Sand Tiger	Elasmobranch	Currents	Exposure Factor	3	11	6	0
Sand Tiger	Elasmobranch	Dispersal of Early Life Stages	Sensitivity Attribute	24	1	0	0
Sand Tiger	Elasmobranch	Early Life History Survival and Settlement Requirements	Sensitivity Attribute	24	1	0	0
Sand Tiger	Elasmobranch	Habitat Specificity	Sensitivity Attribute	18	6	1	0
Sand Tiger	Elasmobranch	Mean Precipitation	Exposure Factor	20	0	0	0
Sand Tiger	Elasmobranch	Mean Sea Surface Salinity	Exposure Factor	2	5	7	6
Sand Tiger	Elasmobranch	Mean Sea Surface Temperature	Exposure Factor	0	0	2	18
Sand Tiger	Elasmobranch	Ocean Acidification	Exposure Factor	0	0	0	20
Sand Tiger	Elasmobranch	Other Stressors	Sensitivity Attribute	9	12	4	0
Sand Tiger	Elasmobranch	Population Growth Rate	Sensitivity Attribute	0	0	6	19
Sand Tiger	Elasmobranch	Prey Specificity	Sensitivity Attribute	17	8	0	0
Sand Tiger	Elasmobranch	Sea Level Rise	Exposure Factor	16	4	0	0
Sand Tiger	Elasmobranch	Sensitivity to Ocean Acidification	Sensitivity Attribute	24	1	0	0
Sand Tiger	Elasmobranch	Sensitivity to Temperature	Sensitivity Attribute	18	7	0	0
Sand Tiger	Elasmobranch	Spawning Cycle	Sensitivity Attribute	9	11	5	0
Sand Tiger	Elasmobranch	Stock Size/Status	Sensitivity Attribute	0	5	13	7
Sand Tiger	Elasmobranch	Variability in Air Temperature	Exposure Factor	20	0	0	0
Sand Tiger	Elasmobranch	Variability in Ocean Acidification	Exposure Factor	20	0	0	0
Sand Tiger	Elasmobranch	Variability in Precipitation	Exposure Factor	20	0	0	0
Sand Tiger	Elasmobranch	Variability in Sea Surface Salinity	Exposure Factor	16	4	0	0
Sand Tiger	Elasmobranch	Variability in Sea Surface Temperature	Exposure Factor	20	0	0	0
Scup	Coastal Fish	Adult Mobility	Sensitivity Attribute	12	13	0	0
Scup	Coastal Fish	Air Temperature (Proxy for Nearshore Ocean Temp)	Exposure Factor	0	0	0	20
Scup	Coastal Fish	Complexity in Reproductive Strategy	Sensitivity Attribute	18	7	0	0
Scup	Coastal Fish	Currents	Exposure Factor	7	8	3	2
Scup	Coastal Fish	Dispersal of Early Life Stages	Sensitivity Attribute	2	15	7	1
Scup	Coastal Fish	Early Life History Survival and Settlement Requirements	Sensitivity Attribute	0	13	12	0
Scup	Coastal Fish	Habitat Specificity	Sensitivity Attribute	15	10	0	0
Scup	Coastal Fish	Mean Precipitation	Exposure Factor	16	4	0	0
Scup	Coastal Fish	Mean Sea Surface Salinity	Exposure Factor	3	7	6	4
Scup	Coastal Fish	Mean Sea Surface Temperature	Exposure Factor	0	0	1	19
Scup	Coastal Fish	Ocean Acidification	Exposure Factor	0	0	0	20
Scup	Coastal Fish	Other Stressors	Sensitivity Attribute	10	11	4	0
Scup	Coastal Fish	Population Growth Rate	Sensitivity Attribute	4	8	10	3
Scup	Coastal Fish	Prey Specificity	Sensitivity Attribute	17	8	0	0
Scup	Coastal Fish	Sea Level Rise	Exposure Factor	11	8	1	0
Scup	Coastal Fish	Sensitivity to Ocean Acidification	Sensitivity Attribute	17	8	0	0
Scup	Coastal Fish	Sensitivity to Temperature	Sensitivity Attribute	12	12	1	0
Scup	Coastal Fish	Spawning Cycle	Sensitivity Attribute	0	4	13	8
Scup	Coastal Fish	Stock Size/Status	Sensitivity Attribute	24	1	0	0
Scup	Coastal Fish	Variability in Air Temperature	Exposure Factor	20	0	0	0
Scup	Coastal Fish	Variability in Ocean Acidification	Exposure Factor	20	0	0	0
Scup	Coastal Fish	Variability in Precipitation	Exposure Factor	14	6	0	0
Scup	Coastal Fish	Variability in Sea Surface Salinity	Exposure Factor	16	4	0	0
Scup	Coastal Fish	Variability in Sea Surface Temperature	Exposure Factor	19	1	0	0
Shortnose Sturgeon	Diadromous Fish	Adult Mobility	Sensitivity Attribute	0	9	15	1
Shortnose Sturgeon	Diadromous Fish	Air Temperature (Proxy for Nearshore Ocean Temp)	Exposure Factor	0	0	0	20
Shortnose Sturgeon	Diadromous Fish	Complexity in Reproductive Strategy	Sensitivity Attribute	2	10	11	2
Shortnose Sturgeon	Diadromous Fish	Currents	Exposure Factor	7	8	3	2
Shortnose Sturgeon	Diadromous Fish	Dispersal of Early Life Stages	Sensitivity Attribute	0	7	12	6
Shortnose Sturgeon	Diadromous Fish	Early Life History Survival and Settlement Requirements	Sensitivity Attribute	0	7	11	7
Shortnose Sturgeon	Diadromous Fish	Habitat Specificity	Sensitivity Attribute	2	11	9	3
Shortnose Sturgeon	Diadromous Fish	Mean Precipitation	Exposure Factor	14	6	0	0
Shortnose Sturgeon	Diadromous Fish	Mean Sea Surface Salinity	Exposure Factor	15	4	1	0
Shortnose Sturgeon	Diadromous Fish	Mean Sea Surface Temperature	Exposure Factor	0	0	1	19
Shortnose Sturgeon	Diadromous Fish	Ocean Acidification	Exposure Factor	0	0	0	20
Shortnose Sturgeon	Diadromous Fish	Other Stressors	Sensitivity Attribute	0	13	11	1
Shortnose Sturgeon	Diadromous Fish	Population Growth Rate	Sensitivity Attribute	0	1	4	20
Shortnose Sturgeon	Diadromous Fish	Prey Specificity	Sensitivity Attribute	18	6	1	0
Shortnose Sturgeon	Diadromous Fish	Sea Level Rise	Exposure Factor	2	8	5	5
Shortnose Sturgeon	Diadromous Fish	Sensitivity to Ocean Acidification	Sensitivity Attribute	12	11	2	0
Shortnose Sturgeon	Diadromous Fish	Sensitivity to Temperature	Sensitivity Attribute	5	16	3	1
Shortnose Sturgeon	Diadromous Fish	Spawning Cycle	Sensitivity Attribute	0	2	11	12
Shortnose Sturgeon	Diadromous Fish	Stock Size/Status	Sensitivity Attribute	0	2	6	17
Shortnose Sturgeon	Diadromous Fish	Variability in Air Temperature	Exposure Factor	20	0	0	0
Shortnose Sturgeon	Diadromous Fish	Variability in Ocean Acidification	Exposure Factor	20	0	0	0
Shortnose Sturgeon	Diadromous Fish	Variability in Precipitation	Exposure Factor	13	7	0	0
Shortnose Sturgeon	Diadromous Fish	Variability in Sea Surface Salinity	Exposure Factor	16	4	0	0
Shortnose Sturgeon	Diadromous Fish	Variability in Sea Surface Temperature	Exposure Factor	19	1	0	0
Silver Hake	Groundfish	Adult Mobility	Sensitivity Attribute	18	7	0	0
Silver Hake	Groundfish	Air Temperature (Proxy for Nearshore Ocean Temp)	Exposure Factor	20	0	0	0
Silver Hake	Groundfish	Complexity in Reproductive Strategy	Sensitivity Attribute	8	13	4	0
Silver Hake	Groundfish	Currents	Exposure Factor	3	11	6	0
Silver Hake	Groundfish	Dispersal of Early Life Stages	Sensitivity Attribute	7	15	3	0
Silver Hake	Groundfish	Early Life History Survival and Settlement Requirements	Sensitivity Attribute	6	12	6	1
Silver Hake	Groundfish	Habitat Specificity	Sensitivity Attribute	19	6	0	0
Silver Hake	Groundfish	Mean Precipitation	Exposure Factor	20	0	0	0
Silver Hake	Groundfish	Mean Sea Surface Salinity	Exposure Factor	8	7	4	1
Silver Hake	Groundfish	Mean Sea Surface Temperature	Exposure Factor	0	0	2	18
Silver Hake	Groundfish	Ocean Acidification	Exposure Factor	0	0	0	20
Silver Hake	Groundfish	Other Stressors	Sensitivity Attribute	17	7	1	0
Silver Hake	Groundfish	Population Growth Rate	Sensitivity Attribute	9	15	1	0
Silver Hake	Groundfish	Prey Specificity	Sensitivity Attribute	12	13	0	0
Silver Hake	Groundfish	Sea Level Rise	Exposure Factor	18	2	0	0
Silver Hake	Groundfish	Sensitivity to Ocean Acidification	Sensitivity Attribute	20	5	0	0
Silver Hake	Groundfish	Sensitivity to Temperature	Sensitivity Attribute	12	12	1	0
Silver Hake	Groundfish	Spawning Cycle	Sensitivity Attribute	14	11	0	0
Silver Hake	Groundfish	Stock Size/Status	Sensitivity Attribute	3	15	7	0
Silver Hake	Groundfish	Variability in Air Temperature	Exposure Factor	20	0	0	0
Silver Hake	Groundfish	Variability in Ocean Acidification	Exposure Factor	20	0	0	0
Silver Hake	Groundfish	Variability in Precipitation	Exposure Factor	20	0	0	0
Silver Hake	Groundfish	Variability in Sea Surface Salinity	Exposure Factor	16	4	0	0
Silver Hake	Groundfish	Variability in Sea Surface Temperature	Exposure Factor	20	0	0	0
Smooth Dogfish	Elasmobranch	Adult Mobility	Sensitivity Attribute	22	3	0	0
Smooth Dogfish	Elasmobranch	Air Temperature (Proxy for Nearshore Ocean Temp)	Exposure Factor	20	0	0	0
Smooth Dogfish	Elasmobranch	Complexity in Reproductive Strategy	Sensitivity Attribute	15	8	2	0
Smooth Dogfish	Elasmobranch	Currents	Exposure Factor	3	11	6	0
Smooth Dogfish	Elasmobranch	Dispersal of Early Life Stages	Sensitivity Attribute	25	0	0	0
Smooth Dogfish	Elasmobranch	Early Life History Survival and Settlement Requirements	Sensitivity Attribute	25	0	0	0
Smooth Dogfish	Elasmobranch	Habitat Specificity	Sensitivity Attribute	16	8	1	0
Smooth Dogfish	Elasmobranch	Mean Precipitation	Exposure Factor	20	0	0	0
Smooth Dogfish	Elasmobranch	Mean Sea Surface Salinity	Exposure Factor	4	7	6	3
Smooth Dogfish	Elasmobranch	Mean Sea Surface Temperature	Exposure Factor	0	0	2	18
Smooth Dogfish	Elasmobranch	Ocean Acidification	Exposure Factor	0	0	0	20
Smooth Dogfish	Elasmobranch	Other Stressors	Sensitivity Attribute	10	10	5	0
Smooth Dogfish	Elasmobranch	Population Growth Rate	Sensitivity Attribute	1	6	18	0
Smooth Dogfish	Elasmobranch	Prey Specificity	Sensitivity Attribute	19	6	0	0
Smooth Dogfish	Elasmobranch	Sea Level Rise	Exposure Factor	17	3	0	0
Smooth Dogfish	Elasmobranch	Sensitivity to Ocean Acidification	Sensitivity Attribute	17	8	0	0
Smooth Dogfish	Elasmobranch	Sensitivity to Temperature	Sensitivity Attribute	5	18	2	0
Smooth Dogfish	Elasmobranch	Spawning Cycle	Sensitivity Attribute	9	7	6	3
Smooth Dogfish	Elasmobranch	Stock Size/Status	Sensitivity Attribute	4	11	8	2
Smooth Dogfish	Elasmobranch	Variability in Air Temperature	Exposure Factor	20	0	0	0
Smooth Dogfish	Elasmobranch	Variability in Ocean Acidification	Exposure Factor	20	0	0	0
Smooth Dogfish	Elasmobranch	Variability in Precipitation	Exposure Factor	20	0	0	0
Smooth Dogfish	Elasmobranch	Variability in Sea Surface Salinity	Exposure Factor	16	4	0	0
Smooth Dogfish	Elasmobranch	Variability in Sea Surface Temperature	Exposure Factor	20	0	0	0
Smooth Skate	Elasmobranch	Adult Mobility	Sensitivity Attribute	6	13	6	0
Smooth Skate	Elasmobranch	Air Temperature (Proxy for Nearshore Ocean Temp)	Exposure Factor	20	0	0	0
Smooth Skate	Elasmobranch	Complexity in Reproductive Strategy	Sensitivity Attribute	18	7	0	0
Smooth Skate	Elasmobranch	Currents	Exposure Factor	3	11	6	0
Smooth Skate	Elasmobranch	Dispersal of Early Life Stages	Sensitivity Attribute	5	7	8	5
Smooth Skate	Elasmobranch	Early Life History Survival and Settlement Requirements	Sensitivity Attribute	23	2	0	0
Smooth Skate	Elasmobranch	Habitat Specificity	Sensitivity Attribute	19	6	0	0
Smooth Skate	Elasmobranch	Mean Precipitation	Exposure Factor	20	0	0	0
Smooth Skate	Elasmobranch	Mean Sea Surface Salinity	Exposure Factor	15	3	2	0
Smooth Skate	Elasmobranch	Mean Sea Surface Temperature	Exposure Factor	0	0	2	18
Smooth Skate	Elasmobranch	Ocean Acidification	Exposure Factor	0	0	0	20
Smooth Skate	Elasmobranch	Other Stressors	Sensitivity Attribute	21	4	0	0
Smooth Skate	Elasmobranch	Population Growth Rate	Sensitivity Attribute	0	4	17	4
Smooth Skate	Elasmobranch	Prey Specificity	Sensitivity Attribute	19	6	0	0
Smooth Skate	Elasmobranch	Sea Level Rise	Exposure Factor	18	2	0	0
Smooth Skate	Elasmobranch	Sensitivity to Ocean Acidification	Sensitivity Attribute	13	10	1	1
Smooth Skate	Elasmobranch	Sensitivity to Temperature	Sensitivity Attribute	8	11	2	4
Smooth Skate	Elasmobranch	Spawning Cycle	Sensitivity Attribute	22	2	1	0
Smooth Skate	Elasmobranch	Stock Size/Status	Sensitivity Attribute	0	11	12	2
Smooth Skate	Elasmobranch	Variability in Air Temperature	Exposure Factor	20	0	0	0
Smooth Skate	Elasmobranch	Variability in Ocean Acidification	Exposure Factor	20	0	0	0
Smooth Skate	Elasmobranch	Variability in Precipitation	Exposure Factor	20	0	0	0
Smooth Skate	Elasmobranch	Variability in Sea Surface Salinity	Exposure Factor	16	4	0	0
Smooth Skate	Elasmobranch	Variability in Sea Surface Temperature	Exposure Factor	20	0	0	0
Softshell Clam	Benthic Invertebrate	Adult Mobility	Sensitivity Attribute	0	0	0	25
Softshell Clam	Benthic Invertebrate	Air Temperature (Proxy for Nearshore Ocean Temp)	Exposure Factor	0	1	8	11
Softshell Clam	Benthic Invertebrate	Complexity in Reproductive Strategy	Sensitivity Attribute	3	12	9	1
Softshell Clam	Benthic Invertebrate	Currents	Exposure Factor	7	8	3	2
Softshell Clam	Benthic Invertebrate	Dispersal of Early Life Stages	Sensitivity Attribute	6	16	3	0
Softshell Clam	Benthic Invertebrate	Early Life History Survival and Settlement Requirements	Sensitivity Attribute	3	11	10	1
Softshell Clam	Benthic Invertebrate	Habitat Specificity	Sensitivity Attribute	12	8	4	1
Softshell Clam	Benthic Invertebrate	Mean Precipitation	Exposure Factor	15	5	0	0
Softshell Clam	Benthic Invertebrate	Mean Sea Surface Salinity	Exposure Factor	14	5	1	0
Softshell Clam	Benthic Invertebrate	Mean Sea Surface Temperature	Exposure Factor	0	0	1	19
Softshell Clam	Benthic Invertebrate	Ocean Acidification	Exposure Factor	0	0	0	20
Softshell Clam	Benthic Invertebrate	Other Stressors	Sensitivity Attribute	1	8	15	1
Softshell Clam	Benthic Invertebrate	Population Growth Rate	Sensitivity Attribute	8	13	3	1
Softshell Clam	Benthic Invertebrate	Prey Specificity	Sensitivity Attribute	10	12	3	0
Softshell Clam	Benthic Invertebrate	Sea Level Rise	Exposure Factor	10	8	1	1
Softshell Clam	Benthic Invertebrate	Sensitivity to Ocean Acidification	Sensitivity Attribute	1	2	6	16
Softshell Clam	Benthic Invertebrate	Sensitivity to Temperature	Sensitivity Attribute	12	7	4	2
Softshell Clam	Benthic Invertebrate	Spawning Cycle	Sensitivity Attribute	2	12	11	0
Softshell Clam	Benthic Invertebrate	Stock Size/Status	Sensitivity Attribute	6	9	7	3
Softshell Clam	Benthic Invertebrate	Variability in Air Temperature	Exposure Factor	20	0	0	0
Softshell Clam	Benthic Invertebrate	Variability in Ocean Acidification	Exposure Factor	20	0	0	0
Softshell Clam	Benthic Invertebrate	Variability in Precipitation	Exposure Factor	14	6	0	0
Softshell Clam	Benthic Invertebrate	Variability in Sea Surface Salinity	Exposure Factor	16	4	0	0
Softshell Clam	Benthic Invertebrate	Variability in Sea Surface Temperature	Exposure Factor	19	1	0	0
Spanish Mackerel	Coastal Fish	Adult Mobility	Sensitivity Attribute	18	7	0	0
Spanish Mackerel	Coastal Fish	Air Temperature (Proxy for Nearshore Ocean Temp)	Exposure Factor	0	0	0	20
Spanish Mackerel	Coastal Fish	Complexity in Reproductive Strategy	Sensitivity Attribute	7	9	8	1
Spanish Mackerel	Coastal Fish	Currents	Exposure Factor	7	8	3	2
Spanish Mackerel	Coastal Fish	Dispersal of Early Life Stages	Sensitivity Attribute	3	19	3	0
Spanish Mackerel	Coastal Fish	Early Life History Survival and Settlement Requirements	Sensitivity Attribute	5	9	9	2
Spanish Mackerel	Coastal Fish	Habitat Specificity	Sensitivity Attribute	17	3	3	2
Spanish Mackerel	Coastal Fish	Mean Precipitation	Exposure Factor	16	4	0	0
Spanish Mackerel	Coastal Fish	Mean Sea Surface Salinity	Exposure Factor	2	3	4	11
Spanish Mackerel	Coastal Fish	Mean Sea Surface Temperature	Exposure Factor	0	0	1	19
Spanish Mackerel	Coastal Fish	Ocean Acidification	Exposure Factor	0	0	0	20
Spanish Mackerel	Coastal Fish	Other Stressors	Sensitivity Attribute	5	13	7	0
Spanish Mackerel	Coastal Fish	Population Growth Rate	Sensitivity Attribute	8	16	1	0
Spanish Mackerel	Coastal Fish	Prey Specificity	Sensitivity Attribute	17	8	0	0
Spanish Mackerel	Coastal Fish	Sea Level Rise	Exposure Factor	16	4	0	0
Spanish Mackerel	Coastal Fish	Sensitivity to Ocean Acidification	Sensitivity Attribute	22	3	0	0
Spanish Mackerel	Coastal Fish	Sensitivity to Temperature	Sensitivity Attribute	18	7	0	0
Spanish Mackerel	Coastal Fish	Spawning Cycle	Sensitivity Attribute	1	16	6	2
Spanish Mackerel	Coastal Fish	Stock Size/Status	Sensitivity Attribute	7	14	3	1
Spanish Mackerel	Coastal Fish	Variability in Air Temperature	Exposure Factor	20	0	0	0
Spanish Mackerel	Coastal Fish	Variability in Ocean Acidification	Exposure Factor	20	0	0	0
Spanish Mackerel	Coastal Fish	Variability in Precipitation	Exposure Factor	14	6	0	0
Spanish Mackerel	Coastal Fish	Variability in Sea Surface Salinity	Exposure Factor	16	4	0	0
Spanish Mackerel	Coastal Fish	Variability in Sea Surface Temperature	Exposure Factor	19	1	0	0
Spiny Dogfish	Elasmobranch	Adult Mobility	Sensitivity Attribute	25	0	0	0
Spiny Dogfish	Elasmobranch	Air Temperature (Proxy for Nearshore Ocean Temp)	Exposure Factor	20	0	0	0
Spiny Dogfish	Elasmobranch	Complexity in Reproductive Strategy	Sensitivity Attribute	17	7	1	0
Spiny Dogfish	Elasmobranch	Currents	Exposure Factor	3	11	6	0
Spiny Dogfish	Elasmobranch	Dispersal of Early Life Stages	Sensitivity Attribute	25	0	0	0
Spiny Dogfish	Elasmobranch	Early Life History Survival and Settlement Requirements	Sensitivity Attribute	25	0	0	0
Spiny Dogfish	Elasmobranch	Habitat Specificity	Sensitivity Attribute	22	3	0	0
Spiny Dogfish	Elasmobranch	Mean Precipitation	Exposure Factor	20	0	0	0
Spiny Dogfish	Elasmobranch	Mean Sea Surface Salinity	Exposure Factor	8	8	3	1
Spiny Dogfish	Elasmobranch	Mean Sea Surface Temperature	Exposure Factor	0	0	2	18
Spiny Dogfish	Elasmobranch	Ocean Acidification	Exposure Factor	0	0	0	20
Spiny Dogfish	Elasmobranch	Other Stressors	Sensitivity Attribute	19	6	0	0
Spiny Dogfish	Elasmobranch	Population Growth Rate	Sensitivity Attribute	0	0	4	21
Spiny Dogfish	Elasmobranch	Prey Specificity	Sensitivity Attribute	24	1	0	0
Spiny Dogfish	Elasmobranch	Sea Level Rise	Exposure Factor	16	4	0	0
Spiny Dogfish	Elasmobranch	Sensitivity to Ocean Acidification	Sensitivity Attribute	22	3	0	0
Spiny Dogfish	Elasmobranch	Sensitivity to Temperature	Sensitivity Attribute	15	9	1	0
Spiny Dogfish	Elasmobranch	Spawning Cycle	Sensitivity Attribute	9	8	8	0
Spiny Dogfish	Elasmobranch	Stock Size/Status	Sensitivity Attribute	6	15	4	0
Spiny Dogfish	Elasmobranch	Variability in Air Temperature	Exposure Factor	20	0	0	0
Spiny Dogfish	Elasmobranch	Variability in Ocean Acidification	Exposure Factor	20	0	0	0
Spiny Dogfish	Elasmobranch	Variability in Precipitation	Exposure Factor	20	0	0	0
Spiny Dogfish	Elasmobranch	Variability in Sea Surface Salinity	Exposure Factor	16	4	0	0
Spiny Dogfish	Elasmobranch	Variability in Sea Surface Temperature	Exposure Factor	20	0	0	0
Spot	Coastal Fish	Adult Mobility	Sensitivity Attribute	15	10	0	0
Spot	Coastal Fish	Air Temperature (Proxy for Nearshore Ocean Temp)	Exposure Factor	0	0	0	20
Spot	Coastal Fish	Complexity in Reproductive Strategy	Sensitivity Attribute	7	12	4	2
Spot	Coastal Fish	Currents	Exposure Factor	7	8	3	2
Spot	Coastal Fish	Dispersal of Early Life Stages	Sensitivity Attribute	3	20	2	0
Spot	Coastal Fish	Early Life History Survival and Settlement Requirements	Sensitivity Attribute	1	11	13	0
Spot	Coastal Fish	Habitat Specificity	Sensitivity Attribute	11	8	5	1
Spot	Coastal Fish	Mean Precipitation	Exposure Factor	16	4	0	0
Spot	Coastal Fish	Mean Sea Surface Salinity	Exposure Factor	2	4	7	7
Spot	Coastal Fish	Mean Sea Surface Temperature	Exposure Factor	0	0	1	19
Spot	Coastal Fish	Ocean Acidification	Exposure Factor	0	0	0	20
Spot	Coastal Fish	Other Stressors	Sensitivity Attribute	1	14	9	1
Spot	Coastal Fish	Population Growth Rate	Sensitivity Attribute	20	5	0	0
Spot	Coastal Fish	Prey Specificity	Sensitivity Attribute	20	5	0	0
Spot	Coastal Fish	Sea Level Rise	Exposure Factor	0	5	6	9
Spot	Coastal Fish	Sensitivity to Ocean Acidification	Sensitivity Attribute	9	15	1	0
Spot	Coastal Fish	Sensitivity to Temperature	Sensitivity Attribute	16	8	1	0
Spot	Coastal Fish	Spawning Cycle	Sensitivity Attribute	2	21	2	0
Spot	Coastal Fish	Stock Size/Status	Sensitivity Attribute	6	13	6	0
Spot	Coastal Fish	Variability in Air Temperature	Exposure Factor	20	0	0	0
Spot	Coastal Fish	Variability in Ocean Acidification	Exposure Factor	20	0	0	0
Spot	Coastal Fish	Variability in Precipitation	Exposure Factor	14	6	0	0
Spot	Coastal Fish	Variability in Sea Surface Salinity	Exposure Factor	16	4	0	0
Spot	Coastal Fish	Variability in Sea Surface Temperature	Exposure Factor	19	1	0	0
Spotted Seatrout	Coastal Fish	Adult Mobility	Sensitivity Attribute	5	17	3	0
Spotted Seatrout	Coastal Fish	Air Temperature (Proxy for Nearshore Ocean Temp)	Exposure Factor	0	0	0	20
Spotted Seatrout	Coastal Fish	Complexity in Reproductive Strategy	Sensitivity Attribute	3	11	10	1
Spotted Seatrout	Coastal Fish	Currents	Exposure Factor	7	8	3	2
Spotted Seatrout	Coastal Fish	Dispersal of Early Life Stages	Sensitivity Attribute	1	14	10	0
Spotted Seatrout	Coastal Fish	Early Life History Survival and Settlement Requirements	Sensitivity Attribute	0	8	15	2
Spotted Seatrout	Coastal Fish	Habitat Specificity	Sensitivity Attribute	7	12	6	0
Spotted Seatrout	Coastal Fish	Mean Precipitation	Exposure Factor	16	4	0	0
Spotted Seatrout	Coastal Fish	Mean Sea Surface Salinity	Exposure Factor	2	6	7	5
Spotted Seatrout	Coastal Fish	Mean Sea Surface Temperature	Exposure Factor	0	0	1	19
Spotted Seatrout	Coastal Fish	Ocean Acidification	Exposure Factor	0	0	0	20
Spotted Seatrout	Coastal Fish	Other Stressors	Sensitivity Attribute	1	10	14	0
Spotted Seatrout	Coastal Fish	Population Growth Rate	Sensitivity Attribute	11	10	4	0
Spotted Seatrout	Coastal Fish	Prey Specificity	Sensitivity Attribute	19	6	0	0
Spotted Seatrout	Coastal Fish	Sea Level Rise	Exposure Factor	0	5	3	12
Spotted Seatrout	Coastal Fish	Sensitivity to Ocean Acidification	Sensitivity Attribute	15	10	0	0
Spotted Seatrout	Coastal Fish	Sensitivity to Temperature	Sensitivity Attribute	16	9	0	0
Spotted Seatrout	Coastal Fish	Spawning Cycle	Sensitivity Attribute	0	21	4	0
Spotted Seatrout	Coastal Fish	Stock Size/Status	Sensitivity Attribute	6	12	6	1
Spotted Seatrout	Coastal Fish	Variability in Air Temperature	Exposure Factor	20	0	0	0
Spotted Seatrout	Coastal Fish	Variability in Ocean Acidification	Exposure Factor	20	0	0	0
Spotted Seatrout	Coastal Fish	Variability in Precipitation	Exposure Factor	14	6	0	0
Spotted Seatrout	Coastal Fish	Variability in Sea Surface Salinity	Exposure Factor	16	4	0	0
Spotted Seatrout	Coastal Fish	Variability in Sea Surface Temperature	Exposure Factor	19	1	0	0
Striped Bass	Coastal Fish	Adult Mobility	Sensitivity Attribute	9	16	0	0
Striped Bass	Coastal Fish	Air Temperature (Proxy for Nearshore Ocean Temp)	Exposure Factor	0	0	0	20
Striped Bass	Coastal Fish	Complexity in Reproductive Strategy	Sensitivity Attribute	3	12	9	1
Striped Bass	Coastal Fish	Currents	Exposure Factor	7	8	3	2
Striped Bass	Coastal Fish	Dispersal of Early Life Stages	Sensitivity Attribute	1	13	11	0
Striped Bass	Coastal Fish	Early Life History Survival and Settlement Requirements	Sensitivity Attribute	0	4	16	5
Striped Bass	Coastal Fish	Habitat Specificity	Sensitivity Attribute	10	8	7	0
Striped Bass	Coastal Fish	Mean Precipitation	Exposure Factor	16	4	0	0
Striped Bass	Coastal Fish	Mean Sea Surface Salinity	Exposure Factor	8	8	4	0
Striped Bass	Coastal Fish	Mean Sea Surface Temperature	Exposure Factor	0	0	1	19
Striped Bass	Coastal Fish	Ocean Acidification	Exposure Factor	0	0	0	20
Striped Bass	Coastal Fish	Other Stressors	Sensitivity Attribute	2	10	10	3
Striped Bass	Coastal Fish	Population Growth Rate	Sensitivity Attribute	0	11	13	1
Striped Bass	Coastal Fish	Prey Specificity	Sensitivity Attribute	20	5	0	0
Striped Bass	Coastal Fish	Sea Level Rise	Exposure Factor	1	11	5	3
Striped Bass	Coastal Fish	Sensitivity to Ocean Acidification	Sensitivity Attribute	19	6	0	0
Striped Bass	Coastal Fish	Sensitivity to Temperature	Sensitivity Attribute	11	11	3	0
Striped Bass	Coastal Fish	Spawning Cycle	Sensitivity Attribute	0	3	12	10
Striped Bass	Coastal Fish	Stock Size/Status	Sensitivity Attribute	8	11	5	1
Striped Bass	Coastal Fish	Variability in Air Temperature	Exposure Factor	20	0	0	0
Striped Bass	Coastal Fish	Variability in Ocean Acidification	Exposure Factor	20	0	0	0
Striped Bass	Coastal Fish	Variability in Precipitation	Exposure Factor	14	6	0	0
Striped Bass	Coastal Fish	Variability in Sea Surface Salinity	Exposure Factor	16	4	0	0
Striped Bass	Coastal Fish	Variability in Sea Surface Temperature	Exposure Factor	19	1	0	0
Summer Flounder	Coastal Fish	Adult Mobility	Sensitivity Attribute	12	13	0	0
Summer Flounder	Coastal Fish	Air Temperature (Proxy for Nearshore Ocean Temp)	Exposure Factor	0	0	0	20
Summer Flounder	Coastal Fish	Complexity in Reproductive Strategy	Sensitivity Attribute	17	8	0	0
Summer Flounder	Coastal Fish	Currents	Exposure Factor	7	8	3	2
Summer Flounder	Coastal Fish	Dispersal of Early Life Stages	Sensitivity Attribute	4	19	2	0
Summer Flounder	Coastal Fish	Early Life History Survival and Settlement Requirements	Sensitivity Attribute	5	10	10	0
Summer Flounder	Coastal Fish	Habitat Specificity	Sensitivity Attribute	15	10	0	0
Summer Flounder	Coastal Fish	Mean Precipitation	Exposure Factor	16	4	0	0
Summer Flounder	Coastal Fish	Mean Sea Surface Salinity	Exposure Factor	2	7	7	4
Summer Flounder	Coastal Fish	Mean Sea Surface Temperature	Exposure Factor	0	0	1	19
Summer Flounder	Coastal Fish	Ocean Acidification	Exposure Factor	0	0	0	20
Summer Flounder	Coastal Fish	Other Stressors	Sensitivity Attribute	4	9	12	0
Summer Flounder	Coastal Fish	Population Growth Rate	Sensitivity Attribute	5	16	4	0
Summer Flounder	Coastal Fish	Prey Specificity	Sensitivity Attribute	19	6	0	0
Summer Flounder	Coastal Fish	Sea Level Rise	Exposure Factor	1	12	5	2
Summer Flounder	Coastal Fish	Sensitivity to Ocean Acidification	Sensitivity Attribute	18	7	0	0
Summer Flounder	Coastal Fish	Sensitivity to Temperature	Sensitivity Attribute	19	6	0	0
Summer Flounder	Coastal Fish	Spawning Cycle	Sensitivity Attribute	2	20	3	0
Summer Flounder	Coastal Fish	Stock Size/Status	Sensitivity Attribute	2	22	1	0
Summer Flounder	Coastal Fish	Variability in Air Temperature	Exposure Factor	20	0	0	0
Summer Flounder	Coastal Fish	Variability in Ocean Acidification	Exposure Factor	20	0	0	0
Summer Flounder	Coastal Fish	Variability in Precipitation	Exposure Factor	14	6	0	0
Summer Flounder	Coastal Fish	Variability in Sea Surface Salinity	Exposure Factor	16	4	0	0
Summer Flounder	Coastal Fish	Variability in Sea Surface Temperature	Exposure Factor	19	1	0	0
Tautog	Coastal Fish	Adult Mobility	Sensitivity Attribute	0	4	15	6
Tautog	Coastal Fish	Air Temperature (Proxy for Nearshore Ocean Temp)	Exposure Factor	0	0	0	20
Tautog	Coastal Fish	Complexity in Reproductive Strategy	Sensitivity Attribute	12	12	1	0
Tautog	Coastal Fish	Currents	Exposure Factor	7	8	3	2
Tautog	Coastal Fish	Dispersal of Early Life Stages	Sensitivity Attribute	1	18	6	0
Tautog	Coastal Fish	Early Life History Survival and Settlement Requirements	Sensitivity Attribute	3	10	10	2
Tautog	Coastal Fish	Habitat Specificity	Sensitivity Attribute	4	10	9	2
Tautog	Coastal Fish	Mean Precipitation	Exposure Factor	16	4	0	0
Tautog	Coastal Fish	Mean Sea Surface Salinity	Exposure Factor	5	9	5	1
Tautog	Coastal Fish	Mean Sea Surface Temperature	Exposure Factor	0	0	1	19
Tautog	Coastal Fish	Ocean Acidification	Exposure Factor	0	0	0	20
Tautog	Coastal Fish	Other Stressors	Sensitivity Attribute	2	9	12	2
Tautog	Coastal Fish	Population Growth Rate	Sensitivity Attribute	0	3	11	11
Tautog	Coastal Fish	Prey Specificity	Sensitivity Attribute	7	13	5	0
Tautog	Coastal Fish	Sea Level Rise	Exposure Factor	11	5	3	1
Tautog	Coastal Fish	Sensitivity to Ocean Acidification	Sensitivity Attribute	4	12	8	1
Tautog	Coastal Fish	Sensitivity to Temperature	Sensitivity Attribute	3	10	12	0
Tautog	Coastal Fish	Spawning Cycle	Sensitivity Attribute	2	9	13	1
Tautog	Coastal Fish	Stock Size/Status	Sensitivity Attribute	8	9	5	3
Tautog	Coastal Fish	Variability in Air Temperature	Exposure Factor	20	0	0	0
Tautog	Coastal Fish	Variability in Ocean Acidification	Exposure Factor	20	0	0	0
Tautog	Coastal Fish	Variability in Precipitation	Exposure Factor	14	6	0	0
Tautog	Coastal Fish	Variability in Sea Surface Salinity	Exposure Factor	16	4	0	0
Tautog	Coastal Fish	Variability in Sea Surface Temperature	Exposure Factor	19	1	0	0
Thorny Skate	Elasmobranch	Adult Mobility	Sensitivity Attribute	7	15	3	0
Thorny Skate	Elasmobranch	Air Temperature (Proxy for Nearshore Ocean Temp)	Exposure Factor	20	0	0	0
Thorny Skate	Elasmobranch	Complexity in Reproductive Strategy	Sensitivity Attribute	13	11	1	0
Thorny Skate	Elasmobranch	Currents	Exposure Factor	3	11	6	0
Thorny Skate	Elasmobranch	Dispersal of Early Life Stages	Sensitivity Attribute	13	7	5	0
Thorny Skate	Elasmobranch	Early Life History Survival and Settlement Requirements	Sensitivity Attribute	25	0	0	0
Thorny Skate	Elasmobranch	Habitat Specificity	Sensitivity Attribute	20	5	0	0
Thorny Skate	Elasmobranch	Mean Precipitation	Exposure Factor	20	0	0	0
Thorny Skate	Elasmobranch	Mean Sea Surface Salinity	Exposure Factor	16	3	1	0
Thorny Skate	Elasmobranch	Mean Sea Surface Temperature	Exposure Factor	0	0	2	18
Thorny Skate	Elasmobranch	Ocean Acidification	Exposure Factor	0	0	0	20
Thorny Skate	Elasmobranch	Other Stressors	Sensitivity Attribute	13	11	1	0
Thorny Skate	Elasmobranch	Population Growth Rate	Sensitivity Attribute	0	0	10	15
Thorny Skate	Elasmobranch	Prey Specificity	Sensitivity Attribute	21	4	0	0
Thorny Skate	Elasmobranch	Sea Level Rise	Exposure Factor	18	2	0	0
Thorny Skate	Elasmobranch	Sensitivity to Ocean Acidification	Sensitivity Attribute	15	10	0	0
Thorny Skate	Elasmobranch	Sensitivity to Temperature	Sensitivity Attribute	3	14	8	0
Thorny Skate	Elasmobranch	Spawning Cycle	Sensitivity Attribute	18	5	2	0
Thorny Skate	Elasmobranch	Stock Size/Status	Sensitivity Attribute	0	0	4	21
Thorny Skate	Elasmobranch	Variability in Air Temperature	Exposure Factor	20	0	0	0
Thorny Skate	Elasmobranch	Variability in Ocean Acidification	Exposure Factor	20	0	0	0
Thorny Skate	Elasmobranch	Variability in Precipitation	Exposure Factor	20	0	0	0
Thorny Skate	Elasmobranch	Variability in Sea Surface Salinity	Exposure Factor	16	4	0	0
Thorny Skate	Elasmobranch	Variability in Sea Surface Temperature	Exposure Factor	20	0	0	0
Tilefish	Groundfish	Adult Mobility	Sensitivity Attribute	0	0	23	2
Tilefish	Groundfish	Air Temperature (Proxy for Nearshore Ocean Temp)	Exposure Factor	20	0	0	0
Tilefish	Groundfish	Complexity in Reproductive Strategy	Sensitivity Attribute	5	11	6	3
Tilefish	Groundfish	Currents	Exposure Factor	3	11	6	0
Tilefish	Groundfish	Dispersal of Early Life Stages	Sensitivity Attribute	9	9	6	1
Tilefish	Groundfish	Early Life History Survival and Settlement Requirements	Sensitivity Attribute	8	10	6	1
Tilefish	Groundfish	Habitat Specificity	Sensitivity Attribute	0	5	18	2
Tilefish	Groundfish	Mean Precipitation	Exposure Factor	20	0	0	0
Tilefish	Groundfish	Mean Sea Surface Salinity	Exposure Factor	4	9	6	1
Tilefish	Groundfish	Mean Sea Surface Temperature	Exposure Factor	0	0	2	18
Tilefish	Groundfish	Ocean Acidification	Exposure Factor	0	0	0	20
Tilefish	Groundfish	Other Stressors	Sensitivity Attribute	3	17	5	0
Tilefish	Groundfish	Population Growth Rate	Sensitivity Attribute	0	0	4	21
Tilefish	Groundfish	Prey Specificity	Sensitivity Attribute	20	5	0	0
Tilefish	Groundfish	Sea Level Rise	Exposure Factor	18	2	0	0
Tilefish	Groundfish	Sensitivity to Ocean Acidification	Sensitivity Attribute	15	9	1	0
Tilefish	Groundfish	Sensitivity to Temperature	Sensitivity Attribute	1	20	4	0
Tilefish	Groundfish	Spawning Cycle	Sensitivity Attribute	1	21	3	0
Tilefish	Groundfish	Stock Size/Status	Sensitivity Attribute	1	19	5	0
Tilefish	Groundfish	Variability in Air Temperature	Exposure Factor	20	0	0	0
Tilefish	Groundfish	Variability in Ocean Acidification	Exposure Factor	20	0	0	0
Tilefish	Groundfish	Variability in Precipitation	Exposure Factor	20	0	0	0
Tilefish	Groundfish	Variability in Sea Surface Salinity	Exposure Factor	16	4	0	0
Tilefish	Groundfish	Variability in Sea Surface Temperature	Exposure Factor	20	0	0	0
Weakfish	Coastal Fish	Adult Mobility	Sensitivity Attribute	12	13	0	0
Weakfish	Coastal Fish	Air Temperature (Proxy for Nearshore Ocean Temp)	Exposure Factor	0	0	0	20
Weakfish	Coastal Fish	Complexity in Reproductive Strategy	Sensitivity Attribute	4	15	6	0
Weakfish	Coastal Fish	Currents	Exposure Factor	7	8	3	2
Weakfish	Coastal Fish	Dispersal of Early Life Stages	Sensitivity Attribute	0	11	14	0
Weakfish	Coastal Fish	Early Life History Survival and Settlement Requirements	Sensitivity Attribute	1	13	11	0
Weakfish	Coastal Fish	Habitat Specificity	Sensitivity Attribute	12	12	1	0
Weakfish	Coastal Fish	Mean Precipitation	Exposure Factor	16	4	0	0
Weakfish	Coastal Fish	Mean Sea Surface Salinity	Exposure Factor	3	5	6	6
Weakfish	Coastal Fish	Mean Sea Surface Temperature	Exposure Factor	0	0	1	19
Weakfish	Coastal Fish	Ocean Acidification	Exposure Factor	0	0	0	20
Weakfish	Coastal Fish	Other Stressors	Sensitivity Attribute	2	9	14	0
Weakfish	Coastal Fish	Population Growth Rate	Sensitivity Attribute	8	13	4	0
Weakfish	Coastal Fish	Prey Specificity	Sensitivity Attribute	19	6	0	0
Weakfish	Coastal Fish	Sea Level Rise	Exposure Factor	1	12	3	4
Weakfish	Coastal Fish	Sensitivity to Ocean Acidification	Sensitivity Attribute	12	8	5	0
Weakfish	Coastal Fish	Sensitivity to Temperature	Sensitivity Attribute	6	15	4	0
Weakfish	Coastal Fish	Spawning Cycle	Sensitivity Attribute	1	18	6	0
Weakfish	Coastal Fish	Stock Size/Status	Sensitivity Attribute	3	11	9	2
Weakfish	Coastal Fish	Variability in Air Temperature	Exposure Factor	20	0	0	0
Weakfish	Coastal Fish	Variability in Ocean Acidification	Exposure Factor	20	0	0	0
Weakfish	Coastal Fish	Variability in Precipitation	Exposure Factor	14	6	0	0
Weakfish	Coastal Fish	Variability in Sea Surface Salinity	Exposure Factor	16	4	0	0
Weakfish	Coastal Fish	Variability in Sea Surface Temperature	Exposure Factor	19	1	0	0
White Hake	Groundfish	Adult Mobility	Sensitivity Attribute	14	11	0	0
White Hake	Groundfish	Air Temperature (Proxy for Nearshore Ocean Temp)	Exposure Factor	20	0	0	0
White Hake	Groundfish	Complexity in Reproductive Strategy	Sensitivity Attribute	14	10	1	0
White Hake	Groundfish	Currents	Exposure Factor	3	11	6	0
White Hake	Groundfish	Dispersal of Early Life Stages	Sensitivity Attribute	4	11	6	4
White Hake	Groundfish	Early Life History Survival and Settlement Requirements	Sensitivity Attribute	5	12	8	0
White Hake	Groundfish	Habitat Specificity	Sensitivity Attribute	21	3	1	0
White Hake	Groundfish	Mean Precipitation	Exposure Factor	20	0	0	0
White Hake	Groundfish	Mean Sea Surface Salinity	Exposure Factor	17	3	0	0
White Hake	Groundfish	Mean Sea Surface Temperature	Exposure Factor	0	0	2	18
White Hake	Groundfish	Ocean Acidification	Exposure Factor	0	0	0	20
White Hake	Groundfish	Other Stressors	Sensitivity Attribute	13	5	4	3
White Hake	Groundfish	Population Growth Rate	Sensitivity Attribute	3	7	13	2
White Hake	Groundfish	Prey Specificity	Sensitivity Attribute	21	4	0	0
White Hake	Groundfish	Sea Level Rise	Exposure Factor	15	5	0	0
White Hake	Groundfish	Sensitivity to Ocean Acidification	Sensitivity Attribute	19	6	0	0
White Hake	Groundfish	Sensitivity to Temperature	Sensitivity Attribute	3	18	4	0
White Hake	Groundfish	Spawning Cycle	Sensitivity Attribute	1	6	17	1
White Hake	Groundfish	Stock Size/Status	Sensitivity Attribute	1	14	5	5
White Hake	Groundfish	Variability in Air Temperature	Exposure Factor	20	0	0	0
White Hake	Groundfish	Variability in Ocean Acidification	Exposure Factor	20	0	0	0
White Hake	Groundfish	Variability in Precipitation	Exposure Factor	20	0	0	0
White Hake	Groundfish	Variability in Sea Surface Salinity	Exposure Factor	16	4	0	0
White Hake	Groundfish	Variability in Sea Surface Temperature	Exposure Factor	20	0	0	0
Windowpane	Groundfish	Adult Mobility	Sensitivity Attribute	7	15	3	0
Windowpane	Groundfish	Air Temperature (Proxy for Nearshore Ocean Temp)	Exposure Factor	20	0	0	0
Windowpane	Groundfish	Complexity in Reproductive Strategy	Sensitivity Attribute	4	18	3	0
Windowpane	Groundfish	Currents	Exposure Factor	3	11	6	0
Windowpane	Groundfish	Dispersal of Early Life Stages	Sensitivity Attribute	0	13	12	0
Windowpane	Groundfish	Early Life History Survival and Settlement Requirements	Sensitivity Attribute	8	11	5	1
Windowpane	Groundfish	Habitat Specificity	Sensitivity Attribute	16	9	0	0
Windowpane	Groundfish	Mean Precipitation	Exposure Factor	20	0	0	0
Windowpane	Groundfish	Mean Sea Surface Salinity	Exposure Factor	5	9	4	2
Windowpane	Groundfish	Mean Sea Surface Temperature	Exposure Factor	0	0	2	18
Windowpane	Groundfish	Ocean Acidification	Exposure Factor	0	0	0	20
Windowpane	Groundfish	Other Stressors	Sensitivity Attribute	1	14	10	0
Windowpane	Groundfish	Population Growth Rate	Sensitivity Attribute	8	16	1	0
Windowpane	Groundfish	Prey Specificity	Sensitivity Attribute	6	15	4	0
Windowpane	Groundfish	Sea Level Rise	Exposure Factor	15	5	0	0
Windowpane	Groundfish	Sensitivity to Ocean Acidification	Sensitivity Attribute	16	9	0	0
Windowpane	Groundfish	Sensitivity to Temperature	Sensitivity Attribute	11	13	1	0
Windowpane	Groundfish	Spawning Cycle	Sensitivity Attribute	17	8	0	0
Windowpane	Groundfish	Stock Size/Status	Sensitivity Attribute	3	8	9	5
Windowpane	Groundfish	Variability in Air Temperature	Exposure Factor	20	0	0	0
Windowpane	Groundfish	Variability in Ocean Acidification	Exposure Factor	20	0	0	0
Windowpane	Groundfish	Variability in Precipitation	Exposure Factor	20	0	0	0
Windowpane	Groundfish	Variability in Sea Surface Salinity	Exposure Factor	16	4	0	0
Windowpane	Groundfish	Variability in Sea Surface Temperature	Exposure Factor	20	0	0	0
Winter Flounder	Coastal Fish	Adult Mobility	Sensitivity Attribute	7	13	5	0
Winter Flounder	Coastal Fish	Air Temperature (Proxy for Nearshore Ocean Temp)	Exposure Factor	0	0	0	20
Winter Flounder	Coastal Fish	Complexity in Reproductive Strategy	Sensitivity Attribute	2	12	10	1
Winter Flounder	Coastal Fish	Currents	Exposure Factor	7	8	3	2
Winter Flounder	Coastal Fish	Dispersal of Early Life Stages	Sensitivity Attribute	1	9	11	4
Winter Flounder	Coastal Fish	Early Life History Survival and Settlement Requirements	Sensitivity Attribute	0	2	16	7
Winter Flounder	Coastal Fish	Habitat Specificity	Sensitivity Attribute	10	11	4	0
Winter Flounder	Coastal Fish	Mean Precipitation	Exposure Factor	16	4	0	0
Winter Flounder	Coastal Fish	Mean Sea Surface Salinity	Exposure Factor	14	5	1	0
Winter Flounder	Coastal Fish	Mean Sea Surface Temperature	Exposure Factor	0	0	1	19
Winter Flounder	Coastal Fish	Ocean Acidification	Exposure Factor	0	0	0	20
Winter Flounder	Coastal Fish	Other Stressors	Sensitivity Attribute	4	10	9	2
Winter Flounder	Coastal Fish	Population Growth Rate	Sensitivity Attribute	4	13	8	0
Winter Flounder	Coastal Fish	Prey Specificity	Sensitivity Attribute	18	7	0	0
Winter Flounder	Coastal Fish	Sea Level Rise	Exposure Factor	5	10	1	4
Winter Flounder	Coastal Fish	Sensitivity to Ocean Acidification	Sensitivity Attribute	15	10	0	0
Winter Flounder	Coastal Fish	Sensitivity to Temperature	Sensitivity Attribute	4	14	7	0
Winter Flounder	Coastal Fish	Spawning Cycle	Sensitivity Attribute	1	10	11	3
Winter Flounder	Coastal Fish	Stock Size/Status	Sensitivity Attribute	0	1	13	11
Winter Flounder	Coastal Fish	Variability in Air Temperature	Exposure Factor	20	0	0	0
Winter Flounder	Coastal Fish	Variability in Ocean Acidification	Exposure Factor	20	0	0	0
Winter Flounder	Coastal Fish	Variability in Precipitation	Exposure Factor	14	6	0	0
Winter Flounder	Coastal Fish	Variability in Sea Surface Salinity	Exposure Factor	16	4	0	0
Winter Flounder	Coastal Fish	Variability in Sea Surface Temperature	Exposure Factor	19	1	0	0
Winter Skate	Elasmobranch	Adult Mobility	Sensitivity Attribute	7	12	5	1
Winter Skate	Elasmobranch	Air Temperature (Proxy for Nearshore Ocean Temp)	Exposure Factor	20	0	0	0
Winter Skate	Elasmobranch	Complexity in Reproductive Strategy	Sensitivity Attribute	15	10	0	0
Winter Skate	Elasmobranch	Currents	Exposure Factor	3	11	6	0
Winter Skate	Elasmobranch	Dispersal of Early Life Stages	Sensitivity Attribute	9	9	7	0
Winter Skate	Elasmobranch	Early Life History Survival and Settlement Requirements	Sensitivity Attribute	24	1	0	0
Winter Skate	Elasmobranch	Habitat Specificity	Sensitivity Attribute	19	6	0	0
Winter Skate	Elasmobranch	Mean Precipitation	Exposure Factor	20	0	0	0
Winter Skate	Elasmobranch	Mean Sea Surface Salinity	Exposure Factor	12	5	3	0
Winter Skate	Elasmobranch	Mean Sea Surface Temperature	Exposure Factor	0	0	2	18
Winter Skate	Elasmobranch	Ocean Acidification	Exposure Factor	0	0	0	20
Winter Skate	Elasmobranch	Other Stressors	Sensitivity Attribute	11	12	2	0
Winter Skate	Elasmobranch	Population Growth Rate	Sensitivity Attribute	0	1	12	12
Winter Skate	Elasmobranch	Prey Specificity	Sensitivity Attribute	22	3	0	0
Winter Skate	Elasmobranch	Sea Level Rise	Exposure Factor	18	2	0	0
Winter Skate	Elasmobranch	Sensitivity to Ocean Acidification	Sensitivity Attribute	10	13	2	0
Winter Skate	Elasmobranch	Sensitivity to Temperature	Sensitivity Attribute	6	12	7	0
Winter Skate	Elasmobranch	Spawning Cycle	Sensitivity Attribute	20	4	1	0
Winter Skate	Elasmobranch	Stock Size/Status	Sensitivity Attribute	6	16	3	0
Winter Skate	Elasmobranch	Variability in Air Temperature	Exposure Factor	20	0	0	0
Winter Skate	Elasmobranch	Variability in Ocean Acidification	Exposure Factor	20	0	0	0
Winter Skate	Elasmobranch	Variability in Precipitation	Exposure Factor	20	0	0	0
Winter Skate	Elasmobranch	Variability in Sea Surface Salinity	Exposure Factor	16	4	0	0
Winter Skate	Elasmobranch	Variability in Sea Surface Temperature	Exposure Factor	20	0	0	0
Witch Flounder	Groundfish	Adult Mobility	Sensitivity Attribute	0	13	11	1
Witch Flounder	Groundfish	Air Temperature (Proxy for Nearshore Ocean Temp)	Exposure Factor	20	0	0	0
Witch Flounder	Groundfish	Complexity in Reproductive Strategy	Sensitivity Attribute	4	18	3	0
Witch Flounder	Groundfish	Currents	Exposure Factor	3	11	6	0
Witch Flounder	Groundfish	Dispersal of Early Life Stages	Sensitivity Attribute	21	4	0	0
Witch Flounder	Groundfish	Early Life History Survival and Settlement Requirements	Sensitivity Attribute	7	14	4	0
Witch Flounder	Groundfish	Habitat Specificity	Sensitivity Attribute	20	5	0	0
Witch Flounder	Groundfish	Mean Precipitation	Exposure Factor	20	0	0	0
Witch Flounder	Groundfish	Mean Sea Surface Salinity	Exposure Factor	14	4	2	0
Witch Flounder	Groundfish	Mean Sea Surface Temperature	Exposure Factor	0	0	2	18
Witch Flounder	Groundfish	Ocean Acidification	Exposure Factor	0	0	0	20
Witch Flounder	Groundfish	Other Stressors	Sensitivity Attribute	15	8	2	0
Witch Flounder	Groundfish	Population Growth Rate	Sensitivity Attribute	0	3	10	12
Witch Flounder	Groundfish	Prey Specificity	Sensitivity Attribute	8	14	3	0
Witch Flounder	Groundfish	Sea Level Rise	Exposure Factor	17	3	0	0
Witch Flounder	Groundfish	Sensitivity to Ocean Acidification	Sensitivity Attribute	17	7	1	0
Witch Flounder	Groundfish	Sensitivity to Temperature	Sensitivity Attribute	8	16	1	0
Witch Flounder	Groundfish	Spawning Cycle	Sensitivity Attribute	2	18	5	0
Witch Flounder	Groundfish	Stock Size/Status	Sensitivity Attribute	0	0	3	22
Witch Flounder	Groundfish	Variability in Air Temperature	Exposure Factor	20	0	0	0
Witch Flounder	Groundfish	Variability in Ocean Acidification	Exposure Factor	20	0	0	0
Witch Flounder	Groundfish	Variability in Precipitation	Exposure Factor	20	0	0	0
Witch Flounder	Groundfish	Variability in Sea Surface Salinity	Exposure Factor	16	4	0	0
Witch Flounder	Groundfish	Variability in Sea Surface Temperature	Exposure Factor	20	0	0	0
Yellowtail Flounder	Groundfish	Adult Mobility	Sensitivity Attribute	5	15	5	0
Yellowtail Flounder	Groundfish	Air Temperature (Proxy for Nearshore Ocean Temp)	Exposure Factor	20	0	0	0
Yellowtail Flounder	Groundfish	Complexity in Reproductive Strategy	Sensitivity Attribute	20	5	0	0
Yellowtail Flounder	Groundfish	Currents	Exposure Factor	3	11	6	0
Yellowtail Flounder	Groundfish	Dispersal of Early Life Stages	Sensitivity Attribute	20	5	0	0
Yellowtail Flounder	Groundfish	Early Life History Survival and Settlement Requirements	Sensitivity Attribute	3	10	11	1
Yellowtail Flounder	Groundfish	Habitat Specificity	Sensitivity Attribute	17	8	0	0
Yellowtail Flounder	Groundfish	Mean Precipitation	Exposure Factor	20	0	0	0
Yellowtail Flounder	Groundfish	Mean Sea Surface Salinity	Exposure Factor	14	4	2	0
Yellowtail Flounder	Groundfish	Mean Sea Surface Temperature	Exposure Factor	0	0	2	18
Yellowtail Flounder	Groundfish	Ocean Acidification	Exposure Factor	0	0	0	20
Yellowtail Flounder	Groundfish	Other Stressors	Sensitivity Attribute	10	10	5	0
Yellowtail Flounder	Groundfish	Population Growth Rate	Sensitivity Attribute	8	13	4	0
Yellowtail Flounder	Groundfish	Prey Specificity	Sensitivity Attribute	13	11	1	0
Yellowtail Flounder	Groundfish	Sea Level Rise	Exposure Factor	18	2	0	0
Yellowtail Flounder	Groundfish	Sensitivity to Ocean Acidification	Sensitivity Attribute	20	5	0	0
Yellowtail Flounder	Groundfish	Sensitivity to Temperature	Sensitivity Attribute	3	9	11	2
Yellowtail Flounder	Groundfish	Spawning Cycle	Sensitivity Attribute	1	18	6	0
Yellowtail Flounder	Groundfish	Stock Size/Status	Sensitivity Attribute	0	3	13	9
Yellowtail Flounder	Groundfish	Variability in Air Temperature	Exposure Factor	20	0	0	0
Yellowtail Flounder	Groundfish	Variability in Ocean Acidification	Exposure Factor	20	0	0	0
Yellowtail Flounder	Groundfish	Variability in Precipitation	Exposure Factor	20	0	0	0
Yellowtail Flounder	Groundfish	Variability in Sea Surface Salinity	Exposure Factor	16	4	0	0
Yellowtail Flounder	Groundfish	Variability in Sea Surface Temperature	Exposure Factor	20	0	0	0
