# Supplementary material for: A Vulnerability Assessment of Fish and Invertebrates to Climate Change on the Northeast U.S. Continental Shelf
Source: PLoS One. 2016 Feb 3;11(2):e0146756. doi: 10.1371/journal.pone.0146756 (PMC4739546; doi:10.1371/journal.pone.0146756)
Supplement: S2 Dataset — (CSV) [file pone.0146756.s002.csv]

Species	Functional Group	Negative	Neutral	Positive
Alewife	Diadromous	6	6	0
American Eel	Diadromous	3	7	2
American Lobster	Invertebrates	4	6	2
American Plaice	Groundfish	10	2	0
American Shad	Diadromous	5	6	1
Anchovies	Pelagic	0	5	7
Atlantic Cod	Groundfish	11	1	0
Atlantic Croaker	Coastal	0	3	9
Atlantic Hagfish	Groundfish	3	6	3
Atlantic Halibut	Groundfish	9	3	0
Atlantic Herring	Pelagic	6	5	1
Atlantic Mackerel	Pelagic	9	3	0
Atlantic Menahden	Coastal	0	6	6
Atlantic Salmon	Diadromous	10	2	0
Atlantic Sea Scallop	Invertebrates	7	5	0
Atlantic Sturgeon	Diadromous	4	8	0
Atlantic Saury	Pelagic	2	4	6
Atlantic Surfclam	Invertebrates	7	5	0
Atlantic Wolffish	Groundfish	10	2	0
Barndoor Skate	Elasmobranch	4	8	0
Bay Scallop	Invertebrates	10	2	0
Black Sea Bass	Coastal	0	3	9
Bloodworm	Invertebrates	5	6	1
Blue Crab	Invertebrates	4	5	3
Blue Mussel	Invertebrates	7	5	0
Blueback Herring	Diadromous	5	5	2
Bluefish	Pelagic	0	5	7
Butterfish	Pelagic	0	5	7
Cancer Crabs	Invertebrates	4	6	2
Channeled Whelk	Invertebrates	8	4	0
Cleanrnose Skate	Elasmobranch	1	9	2
Conger Eel	Diadromous	3	8	1
Cusk	Groundfish	11	1	0
Deep-sea Red Crab	Invertebrates	4	6	2
Dusky Shark	Elasmobranch	0	11	1
Eastern Oyster	Invertebrates	9	3	0
Green Sea Urchin	Invertebrates	7	5	0
Haddock	Groundfish	6	5	1
Hickory Shad	Diadromous	5	5	2
Horseshoe Crab	Invertebrates	6	6	0
Knobbed Whelk	Invertebrates	8	4	0
Little Skate	Elasmobranch	4	8	0
Longfin Inshore Squid	Pelagic	1	4	7
Monkfish	Groundfish	4	5	3
Northern Kingfish	Coastal	1	5	6
Northern Quahog	Invertebrates	11	1	0
Northern Shortfin Squid	Pelagic	1	6	5
Northern Shrimp	Invertebrates	7	5	0
Ocean Pout	Groundfish	6	5	1
Ocean Quahog	Invertebrates	9	3	0
Offshore Hake	Groundfish	6	4	2
Pollock	Groundfish	9	3	0
Porbeagle	Elasmobranch	1	10	1
Rainbow Smelt	Diadromous	7	5	0
Red Drum	Coastal	2	4	6
Red Hake	Groundfish	3	6	3
Acadian Redfish	Groundfish	9	3	0
Rosette Skate	Elasmobranch	3	9	0
Sand Lances	Pelagic	6	5	1
Sand Tiger	Elasmobranch	1	10	1
Scup	Coastal	1	6	5
Shortnose Sturgeon	Diadromous	4	7	1
Silver Hake	Groundfish	8	4	0
Smooth Dogfish	Elasmobranch	2	9	1
Smooth Skate	Elasmobranch	7	5	0
Softshell Clam	Invertebrates	6	6	0
Spanish Mackerel	Coastal	0	4	8
Spiny Dogfish	Elasmobranch	1	11	0
Spot	Coastal	0	3	9
Spotted Seatrout	Coastal	3	3	6
Striped Bass	Coastal	3	5	4
Summer Flounder	Coastal	1	7	4
Tautog	Coastal	4	6	2
Thorny Skate	Elasmobranch	8	4	0
Tilefish	Groundfish	2	6	4
Weakfish	Coastal	2	6	4
White Hake	Groundfish	8	3	1
Windowpane	Groundfish	2	8	2
Winter Flounder	Coastal	10	2	0
Winter Skate	Elasmobranch	4	8	0
Witch Flounder	Groundfish	7	3	2
Yellowtail Flounder	Groundfish	10	2	0
